# Supplementary material for: 1-[(2-Chloro-8-methyl­quinolin-3-yl)­meth­yl]pyridin-2(1H)-one
Source: Acta Crystallogr Sect E Struct Rep Online. 2010 Apr 10;66(Pt 5):o1049. doi: 10.1107/S1600536810012730 (PMC2979145; doi:10.1107/S1600536810012730)
Supplement: Supplementary file 1 [file e-66-o1049-sup1.cif]

##############################################################################
###                                                                        ###
###        Electronic paper (Acta Crystallographica Section E)             ###
###                                                                        ###
##############################################################################
#                                                                            #
# This CIF contains the data in a paper accepted for publication in Acta     #
# Crystallographica Section E. It conforms to the requirements of Notes      #
# for Authors for Section E, and has been peer reviewed under the auspices   #
# of the IUCr Commission on Journals.                                        #
#                                                                            #
# Full details of the Crystallographic Information File format               #
# are given in the paper "The Crystallographic Information File (CIF):       #
# a New Standard Archive File for Crystallography" by S. R. Hall, F. H.      #
# Allen and I. D. Brown [Acta Cryst. (1991), A47, 655-685].                  #
#                                                                            #
# The current version of the core CIF dictionary is obtainable from          #
# ftp://ftp.iucr.org/pub/cif_core.dic. The current version number is 2.4.    #
#                                                                            #
# Software is freely available for graphical display of the structure(s) in  #
# this CIF.  For information consult the CIF home page http://www.iucr.org/  #
# cif/home.html                                                              #
#                                                                            #
# This file may be used for bona fide research purposes within the           #
# scientific community so long as proper attribution is given to the journal # 
# article from which it was obtained.                                        #
#                                                                            #
##############################################################################
                                             
data_global
_audit_creation_method     'PLATON <TABLE ACC> option'
_journal_date_recd_electronic     2010-03-24
_journal_date_accepted     2010-04-06
_journal_name_full     'Acta Crystallographica, Section E'
_journal_year     2010
_journal_volume     66
_journal_issue      5
_journal_page_first     o1049
_journal_page_last     o1049
_journal_paper_category     QO
_journal_coeditor_code     IM2191
_publ_contact_author_name     'Mehmet Akkurt'
_publ_contact_author_address
;
Department of Physics
Faculty of Arts and Sciences
Erciyes University
38039 Kayseri
Turkey
;
_publ_contact_author_email     akkurt@erciyes.edu.tr
_publ_contact_author_fax     '+90-352-4374933'
_publ_contact_author_phone     '+90-352-4374901 extra 33106'
_publ_section_title
;
1-[(2-Chloro-8-methylquinolin-3-yl)methyl]pyridin-2(1<i>H</i>)-one
;
loop_
    _publ_author_name
    _publ_author_address
    'Atul Kumar Kushwaha'
;
Organic and Medicinal Chemistry Research Laboratory
Organic Chemistry Division
School of Advanced Sciences
VIT University
Vellore 632 014
Tamil Nadu
India
;
    'S. Mohana Roopan'
;
Organic and Medicinal Chemistry Research Laboratory
Organic Chemistry Division
School of Advanced Sciences
VIT University
Vellore 632 014
Tamil Nadu
India
;
    'F. Nawaz Khan'
;
Organic and Medicinal Chemistry Research Laboratory
Organic Chemistry Division
School of Advanced Sciences
VIT University
Vellore 632 014
Tamil Nadu
India
;
    'Venkatesha R. Hathwar'
;
Solid State and Structural Chemistry Unit
Indian Institute of Science
Bangalore 560 012
Karnataka
India
;
    'Mehmet Akkurt'
;
Department of Physics
Faculty of Arts and Sciences
Erciyes University
38039 Kayseri
Turkey
;
data_I
_chemical_name_systematic
;
1-[(2-Chloro-8-methylquinolin-3-yl)methyl]pyridin-2(1<i>H</i>)-one
;
_chemical_name_common     ?
_chemical_formula_moiety     'C16 H13 Cl N2 O'
_chemical_formula_sum     'C16 H13 Cl N2 O'
_chemical_formula_structural     ?
_chemical_formula_iupac     'C16 H13 Cl N2 O'
_chemical_formula_weight     284.73
_chemical_melting_point     ?
_symmetry_cell_setting     monoclinic
_symmetry_space_group_name_H-M     'P 21/c'
_symmetry_space_group_name_Hall     '-P 2ybc'
loop_
    _symmetry_equiv_pos_site_id
    _symmetry_equiv_pos_as_xyz
    1 x,y,z
    2 -x,1/2+y,1/2-z
    3 -x,-y,-z
    4 x,1/2-y,1/2+z
_cell_length_a     10.1513(2)
_cell_length_b     9.3917(2)
_cell_length_c     14.1430(2)
_cell_angle_alpha     90
_cell_angle_beta     90.948(2)
_cell_angle_gamma     90
_cell_volume     1348.17(4)
_cell_formula_units_Z     4
_cell_measurement_reflns_used     1116
_cell_measurement_theta_min     1.98
_cell_measurement_theta_max     20.96
_cell_measurement_temperature     295(2)
_cell_special_details
;
;
_exptl_crystal_description     block
_exptl_crystal_colour     colourless
_exptl_crystal_size_max     0.260
_exptl_crystal_size_mid     0.240
_exptl_crystal_size_min     0.200
_exptl_crystal_size_rad     ?
_exptl_crystal_density_diffrn     1.403
_exptl_crystal_density_meas     ?
_exptl_crystal_density_method     'not measured'
_exptl_crystal_F_000     592
_exptl_absorpt_coefficient_mu     0.279
_exptl_absorpt_correction_type     multi-scan
_exptl_absorpt_process_details     '(CrysAlis Pro; Oxford Diffraction, 2009)'
_exptl_absorpt_correction_T_min     0.931
_exptl_absorpt_correction_T_max     0.946
_exptl_special_details
;
;
_diffrn_ambient_temperature     295(2)
_diffrn_radiation_type     'MoK\a'
_diffrn_radiation_wavelength     0.71073
_diffrn_radiation_source     'Enhance (Mo) X-ray Source'
_diffrn_radiation_monochromator     'graphite'
_diffrn_measurement_device_type     'Oxford Xcalibur Eos (Nova) CCD detector'
_diffrn_measurement_method     \w
_diffrn_detector_area_resol_mean     ?
_diffrn_reflns_number     17649
_diffrn_reflns_av_R_equivalents     0.0327
_diffrn_reflns_av_sigmaI/netI     0.0183
_diffrn_reflns_theta_min     2.95
_diffrn_reflns_theta_max     25.50
_diffrn_reflns_theta_full     25.50
_diffrn_measured_fraction_theta_max     0.999
_diffrn_measured_fraction_theta_full     0.999
_diffrn_reflns_limit_h_min     -12
_diffrn_reflns_limit_h_max     12
_diffrn_reflns_limit_k_min     -11
_diffrn_reflns_limit_k_max     11
_diffrn_reflns_limit_l_min     -17
_diffrn_reflns_limit_l_max     17
_diffrn_reflns_reduction_process
;
;
_refine_special_details
;
Refinement on <i>F</i>^2^ for ALL reflections except those flagged by the user
for potential systematic errors. Weighted <i>R</i>-factors wR and all
goodnesses of fit <i>S</i> are based on <i>F</i>^2^, conventional
<i>R</i>-factors <i>R</i> are based on <i>F</i>, with <i>F</i> set to zero for
negative <i>F</i>^2^. The observed criterion of <i>F</i>^2^ > \s(<i>F</i>^2^)
is used only for calculating -<i>R</i>-factor-obs etc. and is not relevant to
the choice of reflections for refinement. <i>R</i>-factors based on
<i>F</i>^2^ are statistically about twice as large as those based on <i>F</i>,
and <i>R</i>-factors based on ALL data will be even larger.
;
_reflns_number_total     2511
_reflns_number_gt     2088
_reflns_threshold_expression     I>2\s(I)
_refine_ls_structure_factor_coef     Fsqd
_refine_ls_matrix_type     full
_refine_ls_R_factor_all     0.0418
_refine_ls_R_factor_gt     0.0342
_refine_ls_wR_factor_gt     0.0975
_refine_ls_wR_factor_ref     0.1001
_refine_ls_goodness_of_fit_ref     1.099
_refine_ls_restrained_S_all     1.099
_refine_ls_number_reflns     2511
_refine_ls_number_parameters     182
_refine_ls_number_restraints     0
_refine_ls_number_constraints     ?
_refine_ls_hydrogen_treatment     constr
_refine_ls_weighting_scheme     calc
_refine_ls_weighting_details
       'calc w = 1/[\s^2^(Fo^2^)+(0.0626P)^2^+0.0620P] where P=(Fo^2^+2Fc^2^)/3'
_atom_sites_solution_hydrogens     geom
_atom_sites_solution_primary     direct
_atom_sites_solution_secondary     difmap
_refine_ls_shift/su_max     0.000
_refine_ls_shift/su_mean     0.000
_refine_diff_density_max     0.164
_refine_diff_density_min     -0.334
_refine_ls_extinction_method     none
_refine_ls_abs_structure_details     ?
_refine_ls_abs_structure_Flack     .
loop_
    _atom_type_symbol
    _atom_type_description
    _atom_type_scat_dispersion_real
    _atom_type_scat_dispersion_imag
    _atom_type_scat_source
    O O 0.0106 0.0060 'International Tables Vol C Tables 4.2.6.8 and 6.1.1.4'
    N N 0.0061 0.0033 'International Tables Vol C Tables 4.2.6.8 and 6.1.1.4'
    Cl Cl 0.1484 0.1585 'International Tables Vol C Tables 4.2.6.8 and 6.1.1.4'
    H H 0.0000 0.0000 'International Tables Vol C Tables 4.2.6.8 and 6.1.1.4'
    C C 0.0033 0.0016 'International Tables Vol C Tables 4.2.6.8 and 6.1.1.4'
_computing_data_collection     'CrysAlis Pro (Oxford Diffraction, 2009)'
_computing_cell_refinement     'CrysAlis Pro (Oxford Diffraction, 2009)'
_computing_data_reduction     'CrysAlis Pro (Oxford Diffraction, 2009)'
_computing_structure_solution     'SHELXS97 (Sheldrick, 2008)'
_computing_structure_refinement     'SHELXL97 (Sheldrick, 2008)'
_computing_molecular_graphics     'ORTEP-3 for Windows (Farrugia, 1997)'
_computing_publication_material
                                'WinGX (Farrugia, 1999) and PLATON (Spek, 2009)'
loop_
    _atom_site_type_symbol
    _atom_site_label
    _atom_site_fract_x
    _atom_site_fract_y
    _atom_site_fract_z
    _atom_site_U_iso_or_equiv
    _atom_site_thermal_displace_type
    _atom_site_calc_flag
    _atom_site_refinement_flags
    _atom_site_occupancy
    Cl Cl1 0.17214(4) 0.42990(4) 0.02479(2) 0.04240(10)
                                                      Uani . . 1.000
    O O1 0.08041(10) 0.28868(13) 0.35614(8) 0.0481(4) Uani . . 1.000
    N N1 0.32267(11) 0.61310(13) 0.11096(8) 0.0315(4) Uani . . 1.000
    N N2 -0.05971(11) 0.45168(13) 0.28993(8) 0.0331(4) Uani . . 1.000
    C C1 0.21630(13) 0.53822(15) 0.12066(9) 0.0292(4) Uani . . 1.000
    C C2 0.13534(13) 0.53361(14) 0.20141(9) 0.0281(4) Uani . . 1.000
    C C3 0.17568(13) 0.61625(16) 0.27547(10) 0.0304(4) Uani . . 1.000
    C C4 0.33798(15) 0.78326(17) 0.34745(11) 0.0407(5) Uani . . 1.000
    C C5 0.45224(16) 0.8575(2) 0.33878(12) 0.0498(6) Uani . . 1.000
    C C6 0.52323(16) 0.8519(2) 0.25493(12) 0.0499(6) Uani . . 1.000
    C C7 0.48186(15) 0.77503(17) 0.17819(12) 0.0405(5) Uani . . 1.000
    C C8 0.36339(13) 0.69521(15) 0.18602(10) 0.0307(4) Uani . . 1.000
    C C9 0.29139(13) 0.69933(15) 0.27116(10) 0.0305(4) Uani . . 1.000
    C C10 0.01318(15) 0.44264(17) 0.20158(10) 0.0365(5) Uani . . 1.000
    C C11 -0.16498(15) 0.54157(17) 0.29568(12) 0.0430(5) Uani . . 1.000
    C C12 -0.23606(17) 0.54973(19) 0.37505(14) 0.0520(6) Uani . . 1.000
    C C13 -0.20074(17) 0.4635(2) 0.45186(13) 0.0507(6) Uani . . 1.000
    C C14 -0.09706(16) 0.37454(18) 0.44725(11) 0.0433(5) Uani . . 1.000
    C C15 -0.01782(14) 0.36501(16) 0.36452(10) 0.0342(5) Uani . . 1.000
    C C16 0.55794(17) 0.7727(2) 0.08775(14) 0.0626(7) Uani . . 1.000
    H H3 0.12600 0.61800 0.33010 0.0360 Uiso calc R 1.000
    H H4 0.29090 0.78780 0.40320 0.0490 Uiso calc R 1.000
    H H5 0.48340 0.91260 0.38910 0.0600 Uiso calc R 1.000
    H H6 0.60170 0.90260 0.25140 0.0600 Uiso calc R 1.000
    H H10A -0.04430 0.47170 0.14960 0.0440 Uiso calc R 1.000
    H H10B 0.03800 0.34430 0.19090 0.0440 Uiso calc R 1.000
    H H11 -0.18800 0.59800 0.24400 0.0520 Uiso calc R 1.000
    H H12 -0.30730 0.61160 0.37870 0.0630 Uiso calc R 1.000
    H H13 -0.24950 0.46760 0.50690 0.0610 Uiso calc R 1.000
    H H14 -0.07620 0.31770 0.49920 0.0520 Uiso calc R 1.000
    H H16A 0.51020 0.82450 0.03970 0.0940 Uiso calc R 1.000
    H H16B 0.56960 0.67590 0.06760 0.0940 Uiso calc R 1.000
    H H16C 0.64250 0.81610 0.09820 0.0940 Uiso calc R 1.000
loop_
    _atom_site_aniso_label
    _atom_site_aniso_U_11
    _atom_site_aniso_U_22
    _atom_site_aniso_U_33
    _atom_site_aniso_U_12
    _atom_site_aniso_U_13
    _atom_site_aniso_U_23
    Cl1 0.0429(2) 0.0526(3) 0.0316(2) -0.0044(2) 0.0012(2) -0.0104(2)
    O1 0.0446(7) 0.0512(7) 0.0485(7) 0.0098(6) 0.0006(5) 0.0002(5)
    N1 0.0289(6) 0.0345(7) 0.0311(6) 0.0019(5) 0.0023(5) 0.0027(5)
    N2 0.0289(6) 0.0350(7) 0.0354(7) -0.0063(5) 0.0027(5) -0.0005(5)
    C1 0.0295(7) 0.0312(8) 0.0269(7) 0.0038(6) -0.0021(5) 0.0010(6)
    C2 0.0258(7) 0.0286(7) 0.0298(7) 0.0023(6) 0.0000(5) 0.0022(6)
    C3 0.0297(7) 0.0331(8) 0.0286(7) 0.0013(6) 0.0038(5) -0.0001(6)
    C4 0.0464(9) 0.0410(9) 0.0347(8) -0.0080(7) 0.0020(7) -0.0044(7)
    C5 0.0568(11) 0.0489(10) 0.0433(9) -0.0172(9) -0.0076(8) -0.0057(8)
    C6 0.0423(9) 0.0503(10) 0.0570(10) -0.0196(8) -0.0006(8) 0.0013(9)
    C7 0.0345(8) 0.0406(9) 0.0466(9) -0.0065(7) 0.0036(6) 0.0031(7)
    C8 0.0293(7) 0.0288(8) 0.0341(7) 0.0018(6) -0.0005(6) 0.0026(6)
    C9 0.0314(7) 0.0288(8) 0.0314(7) -0.0001(6) -0.0001(6) 0.0007(6)
    C10 0.0358(8) 0.0439(9) 0.0299(7) -0.0073(7) 0.0017(6) -0.0022(6)
    C11 0.0366(9) 0.0367(9) 0.0556(10) -0.0018(7) 0.0006(7) 0.0073(8)
    C12 0.0406(9) 0.0459(11) 0.0701(12) 0.0062(8) 0.0151(8) -0.0027(9)
    C13 0.0518(10) 0.0521(11) 0.0487(10) -0.0047(8) 0.0186(8) -0.0046(8)
    C14 0.0475(9) 0.0463(10) 0.0363(8) -0.0073(8) 0.0046(7) 0.0008(7)
    C15 0.0351(8) 0.0324(8) 0.0352(8) -0.0072(7) -0.0003(6) -0.0032(6)
    C16 0.0502(11) 0.0774(14) 0.0609(12) -0.0236(10) 0.0197(9) -0.0053(10)
_geom_special_details
;
Bond distances, angles etc. have been calculated using the rounded fractional
coordinates. All su's are estimated from the variances of the (full)
variance-covariance matrix. The cell esds are taken into account in the
estimation of distances, angles and torsion angles
;
loop_
    _geom_bond_atom_site_label_1
    _geom_bond_atom_site_label_2
    _geom_bond_site_symmetry_1
    _geom_bond_site_symmetry_2
    _geom_bond_distance
    _geom_bond_publ_flag
    Cl1 C1 . . 1.7476(14) no
    O1 C15 . . 1.2354(18) no
    N1 C1 . . 1.2978(18) no
    N1 C8 . . 1.3704(18) no
    N2 C10 . . 1.4651(18) no
    N2 C11 . . 1.3653(19) no
    N2 C15 . . 1.3934(19) no
    C1 C2 . . 1.4187(18) no
    C2 C3 . . 1.3612(19) no
    C2 C10 . . 1.506(2) no
    C3 C9 . . 1.4123(19) no
    C4 C5 . . 1.361(2) no
    C4 C9 . . 1.412(2) no
    C5 C6 . . 1.399(2) no
    C6 C7 . . 1.364(2) no
    C7 C8 . . 1.423(2) no
    C7 C16 . . 1.505(3) no
    C8 C9 . . 1.419(2) no
    C11 C12 . . 1.347(3) no
    C12 C13 . . 1.397(3) no
    C13 C14 . . 1.346(2) no
    C14 C15 . . 1.434(2) no
    C3 H3 . . 0.9300 no
    C4 H4 . . 0.9300 no
    C5 H5 . . 0.9300 no
    C6 H6 . . 0.9300 no
    C10 H10A . . 0.9700 no
    C10 H10B . . 0.9700 no
    C11 H11 . . 0.9300 no
    C12 H12 . . 0.9300 no
    C13 H13 . . 0.9300 no
    C14 H14 . . 0.9300 no
    C16 H16A . . 0.9600 no
    C16 H16B . . 0.9600 no
    C16 H16C . . 0.9600 no
loop_
    _geom_contact_atom_site_label_1
    _geom_contact_atom_site_label_2
    _geom_contact_distance
    _geom_contact_site_symmetry_1
    _geom_contact_site_symmetry_2
    _geom_contact_publ_flag
    Cl1 O1 3.2706(12) . 4_554 no
    Cl1 H10A 2.8700 . . no
    Cl1 H10A 2.9200 . 3_565 no
    Cl1 H16B 3.1100 . 3_665 no
    Cl1 H10B 2.8500 . . no
    O1 C2 3.2298(17) . . no
    O1 C2 3.3375(17) . 2_545 no
    O1 C11 3.286(2) . 2_545 no
    O1 Cl1 3.2706(12) . 4_555 no
    O1 H10B 2.4300 . . no
    O1 H11 2.5400 . 2_545 no
    O1 H16C 2.8900 . 2_645 no
    N1 C14 3.448(2) . 2_555 no
    N1 C5 3.382(2) . 2_645 no
    N2 C9 3.4391(18) . 2_545 no
    N1 H16B 2.6600 . . no
    N1 H5 2.7200 . 2_645 no
    N1 H6 2.8700 . 2_645 no
    N1 H16A 2.9400 . . no
    N2 H3 2.5100 . . no
    C1 C14 3.511(2) . 2_555 no
    C2 C15 3.456(2) . 2_555 no
    C2 O1 3.2298(17) . . no
    C2 O1 3.3375(17) . 2_555 no
    C3 C15 3.441(2) . 2_555 no
    C3 C11 3.545(2) . . no
    C3 C15 3.331(2) . . no
    C4 C11 3.599(2) . 2_555 no
    C5 N1 3.382(2) . 2_655 no
    C6 C8 3.519(2) . 2_655 no
    C8 C13 3.574(2) . 2_555 no
    C8 C6 3.519(2) . 2_645 no
    C9 C11 3.582(2) . 2_555 no
    C9 N2 3.4391(18) . 2_555 no
    C11 C9 3.582(2) . 2_545 no
    C11 C3 3.545(2) . . no
    C11 C4 3.599(2) . 2_545 no
    C11 O1 3.286(2) . 2_555 no
    C13 C8 3.574(2) . 2_545 no
    C14 N1 3.448(2) . 2_545 no
    C14 C1 3.511(2) . 2_545 no
    C14 C14 3.401(2) . 3_566 no
    C15 C3 3.441(2) . 2_545 no
    C15 C2 3.456(2) . 2_545 no
    C15 C3 3.331(2) . . no
    C1 H6 2.8600 . 2_645 no
    C2 H6 3.0000 . 2_645 no
    C3 H6 3.0500 . 2_645 no
    C3 H10B 3.0900 . 2_555 no
    C8 H6 2.9100 . 2_645 no
    C9 H6 3.0100 . 2_645 no
    C11 H3 3.0700 . . no
    C15 H3 2.8400 . . no
    H3 N2 2.5100 . . no
    H3 C11 3.0700 . . no
    H3 C15 2.8400 . . no
    H3 H4 2.5200 . . no
    H3 H14 2.5500 . 3_566 no
    H4 H3 2.5200 . . no
    H5 N1 2.7200 . 2_655 no
    H6 H16C 2.3600 . . no
    H6 N1 2.8700 . 2_655 no
    H6 C1 2.8600 . 2_655 no
    H6 C2 3.0000 . 2_655 no
    H6 C3 3.0500 . 2_655 no
    H6 C8 2.9100 . 2_655 no
    H6 C9 3.0100 . 2_655 no
    H10A Cl1 2.8700 . . no
    H10A H11 2.3200 . . no
    H10A Cl1 2.9200 . 3_565 no
    H10B Cl1 2.8500 . . no
    H10B O1 2.4300 . . no
    H10B C3 3.0900 . 2_545 no
    H11 H10A 2.3200 . . no
    H11 O1 2.5400 . 2_555 no
    H14 H3 2.5500 . 3_566 no
    H16A N1 2.9400 . . no
    H16B N1 2.6600 . . no
    H16B Cl1 3.1100 . 3_665 no
    H16C H6 2.3600 . . no
    H16C O1 2.8900 . 2_655 no
loop_
    _geom_angle_atom_site_label_1
    _geom_angle_atom_site_label_2
    _geom_angle_atom_site_label_3
    _geom_angle_site_symmetry_1
    _geom_angle_site_symmetry_2
    _geom_angle_site_symmetry_3
    _geom_angle
    _geom_angle_publ_flag
    C1 N1 C8 . . . 117.64(12) no
    C10 N2 C11 . . . 119.57(12) no
    C10 N2 C15 . . . 117.37(12) no
    C11 N2 C15 . . . 123.06(12) no
    Cl1 C1 N1 . . . 115.89(10) no
    Cl1 C1 C2 . . . 117.53(10) no
    N1 C1 C2 . . . 126.57(12) no
    C1 C2 C3 . . . 115.54(12) no
    C1 C2 C10 . . . 120.44(12) no
    C3 C2 C10 . . . 124.02(12) no
    C2 C3 C9 . . . 121.44(13) no
    C5 C4 C9 . . . 119.52(14) no
    C4 C5 C6 . . . 120.60(16) no
    C5 C6 C7 . . . 122.57(16) no
    C6 C7 C8 . . . 117.80(15) no
    C6 C7 C16 . . . 121.89(15) no
    C8 C7 C16 . . . 120.31(14) no
    N1 C8 C7 . . . 118.73(13) no
    N1 C8 C9 . . . 121.30(12) no
    C7 C8 C9 . . . 119.96(13) no
    C3 C9 C4 . . . 122.95(13) no
    C3 C9 C8 . . . 117.51(13) no
    C4 C9 C8 . . . 119.54(13) no
    N2 C10 C2 . . . 113.33(12) no
    N2 C11 C12 . . . 121.03(15) no
    C11 C12 C13 . . . 118.75(16) no
    C12 C13 C14 . . . 120.86(16) no
    C13 C14 C15 . . . 121.87(15) no
    O1 C15 N2 . . . 120.20(13) no
    O1 C15 C14 . . . 125.40(14) no
    N2 C15 C14 . . . 114.40(13) no
    C2 C3 H3 . . . 119.00 no
    C9 C3 H3 . . . 119.00 no
    C5 C4 H4 . . . 120.00 no
    C9 C4 H4 . . . 120.00 no
    C4 C5 H5 . . . 120.00 no
    C6 C5 H5 . . . 120.00 no
    C5 C6 H6 . . . 119.00 no
    C7 C6 H6 . . . 119.00 no
    N2 C10 H10A . . . 109.00 no
    N2 C10 H10B . . . 109.00 no
    C2 C10 H10A . . . 109.00 no
    C2 C10 H10B . . . 109.00 no
    H10A C10 H10B . . . 108.00 no
    N2 C11 H11 . . . 120.00 no
    C12 C11 H11 . . . 119.00 no
    C11 C12 H12 . . . 121.00 no
    C13 C12 H12 . . . 121.00 no
    C12 C13 H13 . . . 120.00 no
    C14 C13 H13 . . . 120.00 no
    C13 C14 H14 . . . 119.00 no
    C15 C14 H14 . . . 119.00 no
    C7 C16 H16A . . . 110.00 no
    C7 C16 H16B . . . 109.00 no
    C7 C16 H16C . . . 109.00 no
    H16A C16 H16B . . . 109.00 no
    H16A C16 H16C . . . 109.00 no
    H16B C16 H16C . . . 109.00 no
loop_
    _geom_torsion_atom_site_label_1
    _geom_torsion_atom_site_label_2
    _geom_torsion_atom_site_label_3
    _geom_torsion_atom_site_label_4
    _geom_torsion_site_symmetry_1
    _geom_torsion_site_symmetry_2
    _geom_torsion_site_symmetry_3
    _geom_torsion_site_symmetry_4
    _geom_torsion
    _geom_torsion_publ_flag
    C8 N1 C1 Cl1 . . . . -177.53(10) no
    C8 N1 C1 C2 . . . . 0.9(2) no
    C1 N1 C8 C7 . . . . 178.16(13) no
    C1 N1 C8 C9 . . . . -0.5(2) no
    C11 N2 C10 C2 . . . . 97.14(15) no
    C15 N2 C10 C2 . . . . -83.63(16) no
    C10 N2 C11 C12 . . . . 178.31(15) no
    C15 N2 C11 C12 . . . . -0.9(2) no
    C10 N2 C15 O1 . . . . 2.8(2) no
    C10 N2 C15 C14 . . . . -177.33(13) no
    C11 N2 C15 O1 . . . . -177.96(14) no
    C11 N2 C15 C14 . . . . 1.9(2) no
    Cl1 C1 C2 C3 . . . . 178.03(10) no
    Cl1 C1 C2 C10 . . . . -2.45(18) no
    N1 C1 C2 C3 . . . . -0.4(2) no
    N1 C1 C2 C10 . . . . 179.10(14) no
    C1 C2 C3 C9 . . . . -0.6(2) no
    C10 C2 C3 C9 . . . . 179.96(14) no
    C1 C2 C10 N2 . . . . -179.27(12) no
    C3 C2 C10 N2 . . . . 0.2(2) no
    C2 C3 C9 C4 . . . . -178.28(14) no
    C2 C3 C9 C8 . . . . 0.9(2) no
    C9 C4 C5 C6 . . . . 0.4(3) no
    C5 C4 C9 C3 . . . . 178.26(15) no
    C5 C4 C9 C8 . . . . -0.9(2) no
    C4 C5 C6 C7 . . . . 1.0(3) no
    C5 C6 C7 C8 . . . . -1.7(3) no
    C5 C6 C7 C16 . . . . 178.65(17) no
    C6 C7 C8 N1 . . . . -177.62(14) no
    C6 C7 C8 C9 . . . . 1.1(2) no
    C16 C7 C8 N1 . . . . 2.1(2) no
    C16 C7 C8 C9 . . . . -179.25(14) no
    N1 C8 C9 C3 . . . . -0.4(2) no
    N1 C8 C9 C4 . . . . 178.84(13) no
    C7 C8 C9 C3 . . . . -179.02(13) no
    C7 C8 C9 C4 . . . . 0.2(2) no
    N2 C11 C12 C13 . . . . -0.4(3) no
    C11 C12 C13 C14 . . . . 0.5(3) no
    C12 C13 C14 C15 . . . . 0.6(3) no
    C13 C14 C15 O1 . . . . 178.08(16) no
    C13 C14 C15 N2 . . . . -1.7(2) no
loop_
    _geom_hbond_atom_site_label_D
    _geom_hbond_atom_site_label_H
    _geom_hbond_atom_site_label_A
    _geom_hbond_site_symmetry_A
    _geom_hbond_distance_DH
    _geom_hbond_distance_HA
    _geom_hbond_distance_DA
    _geom_hbond_angle_DHA
    _geom_hbond_publ_flag
    C3 H3 N2 . 0.93 2.51 2.8560(18) 103 yes
    C11 H11 O1 2_555 0.93 2.54 3.286(2) 137 yes
    C6 H6 Cg1 2_655 0.93 2.61 3.4457(18) 150 yes
