# Supplementary material for: 1-[(2-Chloro-8-methyl­quinolin-3-yl)­meth­yl]pyridin-2(1H)-one
Source: Acta Crystallogr Sect E Struct Rep Online. 2010 Apr 10;66(Pt 5):o1049. doi: 10.1107/S1600536810012730 (PMC2979145; doi:10.1107/S1600536810012730)
Supplement: Supplementary file 2 [file e-66-o1049-Isup2.hkl]

#
# h,k,l, Fc-squared, Fo-squared, sigma(Fo-squared) and status flag
#
data_I
_shelx_title ' A5D1 in P2(1)/c'
_shelx_refln_list_code          4
_shelx_F_calc_maximum      184.27
_exptl_crystal_F_000       592.00
_reflns_d_resolution_high  0.8255
 
loop_
 _symmetry_equiv_pos_as_xyz
 'x, y, z'
 '-x, y+1/2, -z+1/2'
 '-x, -y, -z'
 'x, -y-1/2, z-1/2'
 
_cell_length_a    10.1513
_cell_length_b     9.3917
_cell_length_c    14.1430
_cell_angle_alpha  90.000
_cell_angle_beta   90.948
_cell_angle_gamma  90.000
 
_shelx_F_squared_multiplier     1.000
 
loop_
 _refln_index_h
 _refln_index_k
 _refln_index_l
 _refln_F_squared_calc
 _refln_F_squared_meas
 _refln_F_squared_sigma
 _refln_observed_status
   2   0   0        4.01        5.42      0.35 o
   3   0   0     5012.21     4524.13     12.29 o
   4   0   0       21.09       21.60      1.74 o
   5   0   0       61.88       50.90      3.61 o
   6   0   0     2924.53     3074.12     28.39 o
   7   0   0      116.79      142.27      6.80 o
   8   0   0      732.70      795.12     16.59 o
   9   0   0       45.92       43.19      5.15 o
  10   0   0       11.68       10.12      4.56 o
  11   0   0      139.55      166.05      8.11 o
  12   0   0       85.72       86.42      7.29 o
   1   1   0     2771.57     2724.11     14.60 o
   2   1   0     2756.55     2802.07     11.19 o
   3   1   0      189.29      201.49      2.75 o
   4   1   0     1891.21     1922.15      9.59 o
   5   1   0      320.53      326.26      6.34 o
   6   1   0       13.64       12.52      1.68 o
   7   1   0       49.84       64.35      3.05 o
   8   1   0       54.15       49.57      3.07 o
   9   1   0       48.17       43.09      3.07 o
  10   1   0       36.03       44.77      3.38 o
  11   1   0       74.23       78.65      4.39 o
  12   1   0        0.17        1.42      3.20 o
   0   2   0     1467.57     1384.50      9.43 o
   1   2   0    14895.82    12194.03    114.07 o
   2   2   0     5322.66     5142.31     20.86 o
   3   2   0     4178.27     4132.09     13.31 o
   4   2   0       11.33        9.00      0.71 o
   5   2   0     3264.05     3542.63     16.79 o
   6   2   0      392.67      370.69      4.88 o
   7   2   0       78.35       81.51      2.57 o
   8   2   0       26.79       28.06      2.16 o
   9   2   0       63.17       68.17      3.19 o
  10   2   0        9.94        8.75      2.38 o
  11   2   0       51.53       43.43      3.51 o
  12   2   0       15.90       13.73      3.98 o
   1   3   0      207.92      193.04      2.98 o
   2   3   0      210.81      267.15      4.88 o
   3   3   0     1937.23     2048.29     15.80 o
   4   3   0     1162.73     1165.08     11.02 o
   5   3   0     1273.12     1305.30      8.05 o
   6   3   0        8.88       10.10      1.08 o
   7   3   0      215.41      192.64      4.58 o
   8   3   0      254.21      261.72      9.70 o
   9   3   0      142.89      128.44      4.65 o
  10   3   0      282.09      282.64     11.77 o
  11   3   0        0.13        1.58      3.61 o
   0   4   0        6.30        2.21      0.86 o
   1   4   0        0.96        1.75      0.66 o
   2   4   0      141.63      151.30      3.25 o
   3   4   0       13.91       20.06      1.23 o
   4   4   0        0.64        0.49      0.63 o
   5   4   0        0.22        0.62      0.95 o
   6   4   0      300.21      286.54      4.28 o
   7   4   0       82.95       92.92      2.74 o
   8   4   0       27.03       17.63      2.44 o
   9   4   0        1.66        1.22      2.63 o
  10   4   0       28.45       26.45      3.88 o
  11   4   0       36.50       44.87      5.78 o
   1   5   0      618.04      626.13      6.68 o
   2   5   0      268.15      259.63      4.17 o
   3   5   0       17.48       16.17      1.36 o
   4   5   0      334.89      346.85      4.03 o
   5   5   0      164.15      150.96      3.24 o
   6   5   0        0.87        0.57      1.15 o
   7   5   0      169.84      173.01      5.06 o
   8   5   0      299.64      281.28      6.70 o
   9   5   0       16.47       20.11      3.52 o
  10   5   0       18.73       28.89      5.12 o
  11   5   0       86.14      103.56      6.65 o
   0   6   0      557.24      576.90     12.01 o
   1   6   0      176.76      166.71      3.56 o
   2   6   0      171.91      162.72      3.71 o
   3   6   0      217.45      221.83      7.29 o
   4   6   0       32.31       31.20      1.69 o
   5   6   0      150.99      156.09      4.97 o
   6   6   0      210.01      230.01      5.61 o
   7   6   0        2.05        4.43      2.08 o
   8   6   0      142.45      148.27      5.91 o
   9   6   0       81.11       86.05      7.31 o
  10   6   0        1.08        2.17      4.78 o
   1   7   0        0.87        1.40      1.76 o
   2   7   0        0.53        1.45      1.50 o
   3   7   0        0.09        0.00      1.28 o
   4   7   0        2.70        2.68      1.16 o
   5   7   0       41.08       35.18      2.16 o
   6   7   0       56.64       62.41      4.35 o
   7   7   0       55.67       51.64      4.25 o
   8   7   0        4.42        4.61      3.82 o
   9   7   0        2.30        3.65      4.50 o
   0   8   0      357.80      330.61      9.37 o
   1   8   0      155.73      160.25      4.52 o
   2   8   0      230.29      232.19      5.66 o
   3   8   0       28.13       25.31      2.71 o
   4   8   0        7.27        7.40      1.95 o
   5   8   0      102.78      110.64      6.90 o
   6   8   0       19.19       18.11      2.99 o
   7   8   0        0.70        0.00      3.31 o
   8   8   0        4.05        2.80      3.93 o
   1   9   0      111.12      125.65      4.46 o
   2   9   0      548.44      569.13      9.17 o
   3   9   0       36.35       37.32      3.17 o
   4   9   0      106.83      107.30      5.28 o
   5   9   0        1.93        0.00      2.80 o
   6   9   0       25.47       25.56      3.56 o
   7   9   0       28.81       29.59      4.10 o
   0  10   0      106.23       95.31      6.18 o
   1  10   0      106.41      105.35      4.98 o
   2  10   0       56.24       62.62      4.56 o
   3  10   0      170.79      157.28      8.31 o
   4  10   0       86.37       80.68      5.58 o
   5  10   0       99.98       93.51      6.07 o
   1  11   0      394.25      418.12     10.98 o
   2  11   0        6.94        0.00      4.41 o
   3  11   0        4.80        2.59      3.69 o
 -12   1   1       37.77       45.73      4.28 o
 -11   1   1       94.48       94.06      4.75 o
 -10   1   1        0.38        0.00      2.57 o
  -9   1   1       54.11       61.42      4.35 o
  -8   1   1      139.93      143.16      5.45 o
  -7   1   1      200.07      181.02      4.59 o
  -6   1   1      693.68      658.51     10.10 o
  -5   1   1      174.89      223.10      4.47 o
  -4   1   1      766.70      775.86      6.12 o
  -3   1   1      914.44      890.21      7.04 o
  -2   1   1      966.38      976.39     10.19 o
  -1   1   1       44.31       52.68      1.15 o
   1   1   1     1312.48     1324.08      6.06 o
   2   1   1      294.60      317.13      2.20 o
   3   1   1      235.75      221.17      1.85 o
   4   1   1      111.00      106.82      1.53 o
   5   1   1     1954.04     2053.12      8.51 o
   6   1   1     2271.14     2313.83     14.98 o
   7   1   1       87.19       97.85      3.74 o
   8   1   1      167.40      155.48      4.93 o
   9   1   1       99.79       97.64      4.01 o
  10   1   1       50.48       47.80      3.35 o
  11   1   1       26.97       23.58      2.89 o
  12   1   1       11.28       13.16      4.07 o
 -12   2   1       49.99       50.74      4.58 o
 -11   2   1        5.00        8.83      3.17 o
 -10   2   1      187.63      189.18      8.63 o
  -9   2   1       58.60       63.61      3.04 o
  -8   2   1      253.26      257.53      5.34 o
  -7   2   1      266.76      279.86      5.11 o
  -6   2   1      343.46      390.68      5.98 o
  -5   2   1       36.97       26.48      1.25 o
  -4   2   1     3366.60     3365.78     18.46 o
  -3   2   1       13.60       15.21      0.80 o
  -2   2   1     1348.24     1433.60      7.20 o
  -1   2   1       65.82       61.25      1.32 o
   0   2   1      781.70      736.30      4.46 o
   1   2   1      350.68      308.88      2.62 o
   2   2   1    33954.58    25969.52    362.75 o
   3   2   1      190.79      178.17      2.43 o
   4   2   1       36.68       74.24      1.78 o
   5   2   1      311.34      289.00      3.98 o
   6   2   1       12.25        9.58      0.76 o
   7   2   1       36.19       32.09      1.84 o
   8   2   1      396.40      414.05      6.49 o
   9   2   1        0.55        0.00      2.16 o
  10   2   1      140.81      138.42      5.11 o
  11   2   1       22.84       26.36      3.63 o
  12   2   1       71.13       63.45      6.64 o
 -11   3   1       78.13       82.93      6.20 o
 -10   3   1      413.38      403.37     11.63 o
  -9   3   1       24.97       22.22      2.51 o
  -8   3   1        5.57        6.21      1.80 o
  -7   3   1        0.19        0.00      1.15 o
  -6   3   1       51.41       56.63      1.23 o
  -5   3   1       24.99       24.14      0.99 o
  -4   3   1      330.01      389.57      3.19 o
  -3   3   1      347.67      370.35      2.94 o
  -2   3   1      571.79      615.97      4.59 o
  -1   3   1       15.18       18.97      1.02 o
   0   3   1      354.76      348.65      2.78 o
   1   3   1     5292.15     5303.70     14.45 o
   2   3   1      721.18      722.25      5.40 o
   3   3   1      133.32      157.68      3.18 o
   4   3   1      139.20      157.06      2.88 o
   5   3   1        4.96        5.54      1.07 o
   6   3   1       19.12       20.03      1.46 o
   7   3   1       91.90       99.54      2.75 o
   8   3   1        3.88        2.05      1.68 o
   9   3   1       87.30       88.05      3.67 o
  10   3   1      122.40      112.14      6.16 o
  11   3   1        1.58        2.24      3.38 o
 -11   4   1      129.85      130.48      7.19 o
 -10   4   1      346.91      361.64     11.55 o
  -9   4   1       19.32        9.23      2.82 o
  -8   4   1       90.32       81.87      5.34 o
  -7   4   1      311.92      303.73      6.78 o
  -6   4   1       65.34       75.46      1.96 o
  -5   4   1      863.16      858.69     10.18 o
  -4   4   1      414.44      403.02      3.81 o
  -3   4   1      740.05      890.23      5.80 o
  -2   4   1      334.71      327.71      4.00 o
  -1   4   1      457.41      450.64      3.49 o
   0   4   1      582.11      611.63      6.32 o
   1   4   1     2095.89     1984.26     12.76 o
   2   4   1      972.97     1004.71      8.37 o
   3   4   1     3408.49     3666.53     26.87 o
   4   4   1      281.38      248.54      4.02 o
   5   4   1       88.04       76.66      2.38 o
   6   4   1       27.48       26.57      1.73 o
   7   4   1      581.60      618.85      6.89 o
   8   4   1       33.05       36.21      2.83 o
   9   4   1      264.54      227.23      8.41 o
  10   4   1      131.60      141.62      6.91 o
  11   4   1        2.57        1.60      4.75 o
 -11   5   1        1.91        1.27      4.67 o
 -10   5   1        0.01        0.00      3.08 o
  -9   5   1       50.72       46.62      3.77 o
  -8   5   1      181.32      169.77      5.81 o
  -7   5   1      258.12      227.92      6.60 o
  -6   5   1      126.07      123.20      4.08 o
  -5   5   1      109.78      110.10      2.22 o
  -4   5   1       99.23      104.27      2.35 o
  -3   5   1      911.51      918.83     14.20 o
  -2   5   1       27.77       30.48      1.38 o
  -1   5   1       10.83       14.49      1.06 o
   0   5   1      704.53      663.04      5.70 o
   1   5   1       11.97       13.31      1.25 o
   2   5   1       25.94       25.54      1.78 o
   3   5   1       48.36       35.55      2.30 o
   4   5   1      191.41      213.95      3.40 o
   5   5   1      155.32      158.70      3.46 o
   6   5   1       35.37       39.18      2.14 o
   7   5   1      152.13      131.55      4.44 o
   8   5   1      201.44      211.84      6.76 o
   9   5   1       26.62       27.35      3.52 o
  10   5   1        0.05        2.04      3.39 o
  11   5   1       50.29       56.77      5.30 o
 -10   6   1       27.68       28.35      5.49 o
  -9   6   1        6.64        2.79      4.34 o
  -8   6   1      555.77      507.92     11.83 o
  -7   6   1      600.35      568.03     12.71 o
  -6   6   1       22.48       21.27      2.27 o
  -5   6   1       13.32       12.94      1.12 o
  -4   6   1       76.12       82.44      2.20 o
  -3   6   1      416.26      429.63      9.00 o
  -2   6   1      371.26      407.82      3.65 o
  -1   6   1      177.86      191.22      3.23 o
   0   6   1        0.06        1.71      1.37 o
   1   6   1       71.59       66.49      2.37 o
   2   6   1      111.10      102.00      3.17 o
   3   6   1        1.40        1.10      1.67 o
   4   6   1      144.15      143.70      3.75 o
   5   6   1      201.34      203.34      4.18 o
   6   6   1        0.86        1.06      1.46 o
   7   6   1       13.40       16.11      2.36 o
   8   6   1       38.33       31.28      3.55 o
   9   6   1       32.67       32.14      3.76 o
  10   6   1       17.37        9.20      5.22 o
  -9   7   1       73.13       86.57      8.80 o
  -8   7   1       21.21       11.00      4.16 o
  -7   7   1        0.25        0.32      3.23 o
  -6   7   1      333.13      327.93      8.02 o
  -5   7   1      312.55      328.23      6.33 o
  -4   7   1       13.11       11.91      1.65 o
  -3   7   1        0.74        2.08      1.84 o
  -2   7   1      127.08      124.33      1.99 o
  -1   7   1      353.63      351.89      4.74 o
   0   7   1      241.82      237.31      4.97 o
   1   7   1      151.23      160.97      4.19 o
   2   7   1      182.32      177.61      4.21 o
   3   7   1      165.62      173.12      4.35 o
   4   7   1      187.80      193.39      4.30 o
   5   7   1       93.20       92.95      3.43 o
   6   7   1      286.74      287.77      6.46 o
   7   7   1       57.43       54.07      5.01 o
   8   7   1       57.27       52.24      5.14 o
   9   7   1       11.30       10.94      4.19 o
  -8   8   1        0.46        0.00      4.19 o
  -7   8   1        2.50        9.25      3.43 o
  -6   8   1        0.31        0.00      2.89 o
  -5   8   1        1.33        1.92      2.89 o
  -4   8   1       30.45       38.79      2.38 o
  -3   8   1       34.02       32.32      2.89 o
  -2   8   1      212.45      237.84      5.65 o
  -1   8   1        1.49        1.51      1.90 o
   0   8   1       20.61       21.60      2.21 o
   1   8   1       30.89       38.21      2.63 o
   2   8   1        0.98        0.40      1.97 o
   3   8   1      330.86      330.81      6.35 o
   4   8   1      426.44      436.53     10.07 o
   5   8   1        4.95        5.68      3.04 o
   6   8   1        1.17        0.00      3.01 o
   7   8   1        2.46        0.00      3.52 o
   8   8   1       38.19       38.69      5.14 o
  -7   9   1        2.04        0.00      3.71 o
  -6   9   1        0.58        0.00      2.91 o
  -5   9   1        5.48        4.78      3.03 o
  -4   9   1       15.91       13.87      3.13 o
  -3   9   1      157.50      149.50      5.76 o
  -2   9   1        1.36        0.96      2.75 o
  -1   9   1        0.01        0.00      2.21 o
   0   9   1       80.15       72.10      3.66 o
   1   9   1      183.80      185.79      5.27 o
   2   9   1      118.67      122.81      5.24 o
   3   9   1      179.54      181.61      5.66 o
   4   9   1        1.65        1.52      2.13 o
   5   9   1        7.94        8.68      2.93 o
   6   9   1       21.51       20.85      3.37 o
   7   9   1       17.16       15.38      3.87 o
  -5  10   1      111.14      111.68      6.24 o
  -4  10   1        2.88        5.16      3.76 o
  -3  10   1       24.38       22.82      3.84 o
  -2  10   1      154.59      158.61      6.28 o
  -1  10   1       14.16       10.66      2.96 o
   0  10   1        0.38        0.00      3.07 o
   1  10   1      266.92      277.18      7.19 o
   2  10   1       47.07       50.36      4.11 o
   3  10   1       64.53       68.85      4.03 o
   4  10   1      103.87      102.57      6.05 o
   5  10   1        2.91        4.47      3.80 o
  -3  11   1        3.67        0.00      4.19 o
  -2  11   1        0.21        0.00      3.52 o
  -1  11   1       63.11       80.09      7.22 o
   0  11   1       33.63       44.68      4.96 o
   1  11   1        3.43        2.86      3.79 o
   2  11   1       19.76       11.69      4.68 o
   3  11   1       12.43       12.19      4.25 o
 -12   0   2        3.13        4.16      5.10 o
 -11   0   2      185.55      185.33     20.14 o
 -10   0   2      148.50      151.99      9.62 o
  -9   0   2      211.60      214.89     10.43 o
  -8   0   2      162.98      158.43      8.20 o
  -7   0   2      131.94      120.82      5.48 o
  -6   0   2      589.96      532.74      9.99 o
  -5   0   2      133.66      129.42      3.93 o
  -4   0   2      803.32      742.88      9.14 o
  -3   0   2     7481.30     6672.59     32.45 o
  -2   0   2      147.25      165.55      4.87 o
  -1   0   2     8458.25     6322.61     15.79 o
   1   0   2     4013.73     3639.19     18.09 o
   2   0   2    13228.19    10477.79     34.42 o
   3   0   2        2.23        8.03      0.95 o
   4   0   2      110.11       95.10      2.52 o
   5   0   2     1860.26     1970.34     12.01 o
   6   0   2     1028.23     1226.33     12.69 o
   7   0   2      114.62      133.30      5.77 o
   8   0   2      354.13      350.62      8.19 o
   9   0   2       81.12       76.61      6.54 o
  10   0   2       10.08        8.55      2.97 o
  11   0   2        5.73        6.71      4.52 o
  12   0   2      162.94      171.38      9.77 o
 -12   1   2        8.15        1.50      3.42 o
 -11   1   2        7.20        8.41      2.87 o
 -10   1   2       21.37       19.51      3.34 o
  -9   1   2       22.02       23.42      3.54 o
  -8   1   2      137.70      136.29      4.91 o
  -7   1   2       14.91       12.19      1.83 o
  -6   1   2      193.93      197.54      4.78 o
  -5   1   2      893.50      897.09      6.78 o
  -4   1   2      610.17      630.71      6.02 o
  -3   1   2        8.64        6.23      0.80 o
  -2   1   2     1048.36     1014.84      6.63 o
  -1   1   2     4012.95     3707.86     13.80 o
   0   1   2     3410.40     3250.10     11.82 o
   1   1   2     1466.51     1396.06      5.08 o
   2   1   2     4583.10     4494.36     21.63 o
   3   1   2      273.62      290.14      2.26 o
   4   1   2      158.45      146.75      2.06 o
   5   1   2        8.48        5.73      0.83 o
   6   1   2      113.21       99.97      2.69 o
   7   1   2      934.58      986.40     12.35 o
   8   1   2       88.37       87.92      3.22 o
   9   1   2       12.94       10.90      1.89 o
  10   1   2      167.78      160.47      5.19 o
  11   1   2        9.78        9.17      3.77 o
  12   1   2        8.21        6.73      3.46 o
 -12   2   2        1.55        0.00      3.45 o
 -11   2   2        1.56        4.10      3.35 o
 -10   2   2      155.84      159.17      5.15 o
  -9   2   2      239.53      234.27      5.27 o
  -8   2   2      136.21      138.28      4.09 o
  -7   2   2        6.87        6.02      1.45 o
  -6   2   2      515.33      542.18      5.24 o
  -5   2   2      145.51      119.36      1.91 o
  -4   2   2        0.07        0.00      0.78 o
  -3   2   2      190.23      175.30      2.35 o
  -2   2   2       47.68       41.54      1.11 o
  -1   2   2     2955.98     2844.89     17.06 o
   0   2   2     1003.63     1030.21      7.18 o
   1   2   2    16492.50    13855.80    102.64 o
   2   2   2     6402.86     6199.43     24.25 o
   3   2   2      493.75      477.36      4.70 o
   4   2   2       72.48       63.69      2.13 o
   5   2   2       79.61       97.92      2.28 o
   6   2   2      122.54      108.16      2.63 o
   7   2   2      255.55      293.30      5.32 o
   8   2   2        2.25        2.34      2.43 o
   9   2   2        0.80        0.00      2.70 o
  10   2   2        0.04        1.68      2.75 o
  11   2   2      230.16      216.39      7.34 o
 -11   3   2      505.70      528.68     19.04 o
 -10   3   2       43.93       44.34      3.73 o
  -9   3   2       19.21       20.42      3.04 o
  -8   3   2      228.93      235.45      6.91 o
  -7   3   2      132.92      128.46      3.16 o
  -6   3   2      223.66      219.78      3.78 o
  -5   3   2      798.15      744.94     11.11 o
  -4   3   2      866.80      909.07      7.43 o
  -3   3   2     2151.47     2237.58     11.91 o
  -2   3   2      894.15      893.56      9.08 o
  -1   3   2      647.48      631.37      6.86 o
   0   3   2      695.37      693.74      7.54 o
   1   3   2       45.42       39.02      1.46 o
   2   3   2     7111.02     6973.28     38.44 o
   3   3   2     1434.95     1450.11      9.89 o
   4   3   2      302.15      273.30      3.80 o
   5   3   2       74.21       60.64      2.71 o
   6   3   2       24.36       30.48      1.63 o
   7   3   2      312.72      299.10      4.60 o
   8   3   2      273.87      291.60      5.05 o
   9   3   2      281.12      257.61      7.41 o
  10   3   2      200.34      211.46      9.91 o
  11   3   2        3.30        3.39      2.87 o
 -11   4   2       19.99       17.65      4.20 o
 -10   4   2       34.27       40.40      3.99 o
  -9   4   2       60.43       58.05      4.05 o
  -8   4   2       14.64       14.99      2.51 o
  -7   4   2       29.66       34.20      1.64 o
  -6   4   2        3.48        6.49      1.21 o
  -5   4   2      353.31      357.65      5.02 o
  -4   4   2      498.87      593.63      4.78 o
  -3   4   2      656.61      734.81      5.04 o
  -2   4   2      208.23      232.88      4.11 o
  -1   4   2      792.80      813.59      7.25 o
   0   4   2      109.89      115.75      2.37 o
   1   4   2      170.79      171.04      3.84 o
   2   4   2      118.32      124.95      2.96 o
   3   4   2       14.16        8.76      1.39 o
   4   4   2     2853.56     2943.70     14.51 o
   5   4   2      120.92      115.74      2.91 o
   6   4   2        1.67        2.35      1.25 o
   7   4   2       39.30       43.62      2.75 o
   8   4   2        3.06        1.85      1.78 o
   9   4   2       22.64       15.79      3.33 o
  10   4   2       28.02       26.39      4.18 o
  11   4   2        0.80        0.00      4.70 o
 -10   5   2       68.02       62.10      6.53 o
  -9   5   2        0.49        1.68      2.41 o
  -8   5   2       56.07       44.23      3.44 o
  -7   5   2        0.10        0.50      2.05 o
  -6   5   2      500.24      476.76      9.60 o
  -5   5   2      108.40      108.62      2.02 o
  -4   5   2        0.06        1.66      0.63 o
  -3   5   2       23.11       34.49      3.61 o
  -2   5   2      890.91      912.18      9.73 o
  -1   5   2        0.07        0.98      1.13 o
   0   5   2        1.80        0.63      0.72 o
   1   5   2      976.10      983.60      7.87 o
   2   5   2       45.73       38.70      2.13 o
   3   5   2     1687.18     1732.76     14.62 o
   4   5   2        6.55        8.16      1.12 o
   5   5   2       14.81       15.89      1.58 o
   6   5   2       66.32       63.37      2.58 o
   7   5   2      231.61      245.31      4.74 o
   8   5   2       64.82       64.56      4.24 o
   9   5   2        7.15        7.92      2.85 o
  10   5   2       43.65       45.81      4.43 o
 -10   6   2       18.85       21.98      4.85 o
  -9   6   2       29.19       24.32      3.76 o
  -8   6   2       29.95       30.11      4.12 o
  -7   6   2      161.23      150.15      7.53 o
  -6   6   2       58.27       62.90      3.31 o
  -5   6   2       17.20       15.26      1.50 o
  -4   6   2      130.55      124.96      3.38 o
  -3   6   2      530.31      513.67      9.41 o
  -2   6   2       60.33       55.00      2.92 o
  -1   6   2       15.38       10.12      1.61 o
   0   6   2      459.40      490.09      8.18 o
   1   6   2       52.93       49.11      2.26 o
   2   6   2      227.65      223.48      4.72 o
   3   6   2      200.47      209.83      5.02 o
   4   6   2       23.47       18.78      2.25 o
   5   6   2       10.17       10.45      1.72 o
   6   6   2      233.19      229.26      4.71 o
   7   6   2        2.18        3.56      2.56 o
   8   6   2       46.16       52.89      4.05 o
   9   6   2       19.92       21.02      3.25 o
  10   6   2        0.01        0.00      3.07 o
  -9   7   2        2.15        3.61      4.80 o
  -8   7   2        0.16        0.06      3.22 o
  -7   7   2      232.55      214.10      7.64 o
  -6   7   2       77.11       71.13      4.81 o
  -5   7   2       45.51       48.13      3.16 o
  -4   7   2      127.15      130.13      3.94 o
  -3   7   2        1.45        2.28      2.10 o
  -2   7   2       55.56       60.49      2.95 o
  -1   7   2       32.80       34.35      2.39 o
   0   7   2        1.59        0.14      1.71 o
   1   7   2        7.56       11.51      1.64 o
   2   7   2        3.68        5.90      1.75 o
   3   7   2      298.87      291.42      8.26 o
   4   7   2      652.14      672.98      8.79 o
   5   7   2       69.22       69.66      3.28 o
   6   7   2        1.04        2.81      2.52 o
   7   7   2        0.01        0.90      2.63 o
   8   7   2        0.41        0.00      3.53 o
   9   7   2       11.43       12.35      4.31 o
  -8   8   2        7.25        7.45      4.34 o
  -7   8   2        0.89        0.00      3.29 o
  -6   8   2      399.25      393.74     11.37 o
  -5   8   2      102.66      101.77      5.51 o
  -4   8   2      284.07      271.34      7.43 o
  -3   8   2      741.45      745.89     11.99 o
  -2   8   2       18.56       20.80      3.03 o
  -1   8   2       40.34       40.96      2.73 o
   0   8   2        4.50        4.60      1.91 o
   1   8   2       58.75       58.27      3.96 o
   2   8   2      124.49      120.93      6.36 o
   3   8   2      581.77      581.78      8.28 o
   4   8   2      199.45      210.45      4.78 o
   5   8   2      103.88      103.64      4.19 o
   6   8   2       22.75       21.91      3.92 o
   7   8   2        0.32        0.00      3.69 o
   8   8   2       43.59       37.90      5.18 o
  -7   9   2       18.09       24.76      3.90 o
  -6   9   2        6.18        5.44      3.00 o
  -5   9   2       88.95       84.64      5.40 o
  -4   9   2       83.72       80.68      5.99 o
  -3   9   2       18.78       22.81      3.29 o
  -2   9   2       13.42       15.82      3.15 o
  -1   9   2       15.75       16.92      2.88 o
   0   9   2       72.92       77.33      3.98 o
   1   9   2      491.69      521.05     10.01 o
   2   9   2        8.49        7.71      2.98 o
   3   9   2       56.21       51.97      3.61 o
   4   9   2        0.23        0.82      2.10 o
   5   9   2        4.52        5.45      2.91 o
   6   9   2       38.10       31.73      3.68 o
   7   9   2       65.71       55.52      5.06 o
  -5  10   2       30.71       26.47      4.68 o
  -4  10   2       18.56       15.60      4.00 o
  -3  10   2        1.46        0.43      3.08 o
  -2  10   2        0.02        0.00      3.17 o
  -1  10   2       15.25       14.47      3.19 o
   0  10   2        0.26        0.95      2.97 o
   1  10   2      110.45      110.33      5.45 o
   2  10   2      506.19      490.20     10.08 o
   3  10   2       17.62       17.49      2.69 o
   4  10   2       14.24       14.07      3.71 o
   5  10   2        8.11       10.64      3.51 o
  -2  11   2       51.20       55.00      4.89 o
  -1  11   2        4.28        0.00      3.34 o
   0  11   2      111.44      103.11      5.63 o
   1  11   2        5.02        3.79      3.62 o
   2  11   2       39.08       38.28      3.82 o
 -12   1   3       48.27       53.68      4.86 o
 -11   1   3        5.73        6.13      3.48 o
 -10   1   3      132.70      141.93      5.59 o
  -9   1   3     1354.29     1371.34     16.01 o
  -8   1   3      178.29      166.44      5.03 o
  -7   1   3      299.32      285.42      5.88 o
  -6   1   3      442.05      413.20      6.01 o
  -5   1   3        7.71        6.55      1.33 o
  -4   1   3       21.99       15.81      1.32 o
  -3   1   3     1549.14     1461.44      6.44 o
  -2   1   3      316.11      326.33      3.99 o
  -1   1   3     1761.52     1689.94      6.99 o
   0   1   3      336.30      339.93      2.14 o
   1   1   3     1461.97     1416.14      6.21 o
   2   1   3      642.10      588.88      4.37 o
   3   1   3     1184.79     1200.83     10.28 o
   4   1   3      109.26       98.43      2.10 o
   5   1   3      666.25      658.64      5.49 o
   6   1   3       29.65       25.94      1.82 o
   7   1   3      101.64      111.14      3.09 o
   8   1   3      329.90      313.57      4.89 o
   9   1   3      298.41      306.07      6.03 o
  10   1   3        1.19        2.45      2.56 o
  11   1   3      311.88      311.55      9.34 o
  12   1   3      242.87      256.88      9.03 o
 -11   2   3      578.05      601.08     11.20 o
 -10   2   3       78.36       80.98      4.19 o
  -9   2   3       11.44       14.88      2.26 o
  -8   2   3       11.28       10.27      1.65 o
  -7   2   3       22.49       21.15      1.13 o
  -6   2   3      157.21      163.07      2.32 o
  -5   2   3     1477.79     1498.55     16.98 o
  -4   2   3        0.24        1.76      0.67 o
  -3   2   3     1639.48     1736.73      9.44 o
  -2   2   3     1035.70     1000.52      7.63 o
  -1   2   3     1195.30     1154.34      7.98 o
   0   2   3     1245.90     1286.06      4.79 o
   1   2   3    13325.65    11750.45     58.16 o
   2   2   3       39.79       44.80      1.92 o
   3   2   3      904.91      970.24     10.16 o
   4   2   3     2612.52     2675.57     16.80 o
   5   2   3      166.31      163.07      2.82 o
   6   2   3       18.12       16.88      1.33 o
   7   2   3      357.36      380.63      6.25 o
   8   2   3      237.47      253.14      5.53 o
   9   2   3      285.77      301.83      7.82 o
  10   2   3       26.01       31.60      3.04 o
  11   2   3       18.24       13.90      3.93 o
 -11   3   3       28.64       35.42      3.85 o
 -10   3   3      494.93      514.87      9.94 o
  -9   3   3       27.62       25.14      3.02 o
  -8   3   3        5.32        3.38      1.41 o
  -7   3   3        3.26        2.55      1.20 o
  -6   3   3       27.14       34.65      1.87 o
  -5   3   3        0.43        1.16      1.28 o
  -4   3   3      326.70      300.03      4.67 o
  -3   3   3       87.57      101.77      2.47 o
  -2   3   3        1.15        2.08      0.57 o
  -1   3   3      181.03      167.50      3.47 o
   0   3   3       61.60       55.84      1.45 o
   1   3   3     2561.35     2660.76     18.26 o
   2   3   3      189.31      210.82      3.52 o
   3   3   3        6.39        2.64      1.27 o
   4   3   3      313.20      347.78      3.19 o
   5   3   3       39.71       32.00      2.27 o
   6   3   3       12.43        9.63      1.13 o
   7   3   3      218.58      216.48      4.66 o
   8   3   3      127.66      124.60      4.18 o
   9   3   3       10.82       11.93      2.16 o
  10   3   3        3.88        4.21      3.21 o
  11   3   3        0.44        0.00      3.24 o
 -11   4   3        8.95       10.71      3.32 o
 -10   4   3        3.81        7.63      3.02 o
  -9   4   3       54.32       55.46      4.17 o
  -8   4   3      242.28      254.97      6.97 o
  -7   4   3       47.50       39.91      2.33 o
  -6   4   3      711.73      744.62     10.38 o
  -5   4   3      845.13      857.79     10.97 o
  -4   4   3     1190.66     1191.17      9.10 o
  -3   4   3      138.49      145.70      1.78 o
  -2   4   3     1878.07     1879.15     14.64 o
  -1   4   3     1234.16     1268.00      8.04 o
   0   4   3      392.23      444.18      4.11 o
   1   4   3     1303.65     1331.62      8.82 o
   2   4   3      889.38      922.27      7.73 o
   3   4   3     7207.50     7166.12     62.87 o
   4   4   3     4702.24     4708.01     19.09 o
   5   4   3       48.77       55.09      2.21 o
   6   4   3      165.78      172.71      3.65 o
   7   4   3      457.56      447.94      8.04 o
   8   4   3      164.85      163.43      4.69 o
   9   4   3      136.55      146.89      6.78 o
  10   4   3       36.36       40.80      4.61 o
  11   4   3       10.58        7.35      3.66 o
 -10   5   3       14.65       11.30      3.30 o
  -9   5   3       21.83       30.98      3.38 o
  -8   5   3       28.72       23.87      3.08 o
  -7   5   3       28.02       25.10      2.66 o
  -6   5   3      247.52      239.92      4.80 o
  -5   5   3      142.78      152.75      3.71 o
  -4   5   3        8.63        9.23      0.53 o
  -3   5   3      551.43      523.37      7.33 o
  -2   5   3     1445.51     1525.29     16.04 o
  -1   5   3      385.59      412.18      5.28 o
   0   5   3      201.27      197.93      3.24 o
   1   5   3      102.24      114.64      3.09 o
   2   5   3       29.45       23.51      1.97 o
   3   5   3       98.71      111.26      3.69 o
   4   5   3      360.14      373.97      5.22 o
   5   5   3     1392.14     1371.87     13.75 o
   6   5   3      574.43      585.06      8.93 o
   7   5   3       38.10       35.86      2.64 o
   8   5   3       12.25        9.78      2.83 o
   9   5   3        3.69        6.64      3.06 o
  10   5   3       44.24       31.74      4.53 o
 -10   6   3        0.05        1.93      5.87 o
  -9   6   3       43.47       38.82      4.74 o
  -8   6   3       52.75       58.41      4.87 o
  -7   6   3       28.96       23.20      3.28 o
  -6   6   3        3.94        5.50      2.09 o
  -5   6   3       41.48       36.93      1.88 o
  -4   6   3        7.06       10.26      2.55 o
  -3   6   3        8.36        9.34      2.09 o
  -2   6   3     1214.00     1260.70     13.53 o
  -1   6   3     3031.66     3183.25     27.36 o
   0   6   3      131.84      121.76      2.95 o
   1   6   3      170.21      159.52      3.58 o
   2   6   3      145.85      134.27      3.61 o
   3   6   3       25.55       29.46      3.44 o
   4   6   3      636.37      642.97      8.89 o
   5   6   3     1195.39     1199.95     10.19 o
   6   6   3      678.28      655.41     12.28 o
   7   6   3       88.36       86.32      3.68 o
   8   6   3        1.41        1.51      2.71 o
   9   6   3        0.02        0.00      2.86 o
  10   6   3        6.87        6.30      3.17 o
  -9   7   3      105.94      119.42      7.29 o
  -8   7   3      183.14      180.98      7.38 o
  -7   7   3       50.95       49.55      4.42 o
  -6   7   3        1.62        0.89      3.29 o
  -5   7   3        9.45        6.41      2.49 o
  -4   7   3      206.19      208.36      6.26 o
  -3   7   3      319.86      327.20      8.23 o
  -2   7   3      225.68      229.61      6.56 o
  -1   7   3      134.53      120.87      3.86 o
   0   7   3      632.66      611.09      8.31 o
   1   7   3        1.06        0.36      1.43 o
   2   7   3      408.34      412.39      5.98 o
   3   7   3     1981.50     1978.89     25.52 o
   4   7   3       93.70      104.00      4.71 o
   5   7   3       83.74       74.78      3.65 o
   6   7   3        1.71        2.21      1.94 o
   7   7   3       79.89       82.73      4.70 o
   8   7   3      126.68      121.69      5.78 o
   9   7   3      106.83      124.97      7.58 o
  -8   8   3       13.16       19.04      3.86 o
  -7   8   3       39.22       40.08      4.47 o
  -6   8   3      139.33      110.78      6.74 o
  -5   8   3       13.64       11.65      3.04 o
  -4   8   3       83.56       83.17      4.30 o
  -3   8   3       79.54       73.49      4.50 o
  -2   8   3       19.57       19.24      3.03 o
  -1   8   3        0.19        0.00      1.87 o
   0   8   3      135.15      137.80      4.53 o
   1   8   3       10.88       10.08      2.07 o
   2   8   3       15.57       14.37      1.97 o
   3   8   3       15.28       16.71      2.37 o
   4   8   3      423.77      411.98      7.26 o
   5   8   3        9.40        8.38      2.14 o
   6   8   3       11.36        9.84      3.34 o
   7   8   3       15.27        7.73      3.64 o
   8   8   3       19.14       18.55      4.20 o
  -7   9   3        0.93        3.46      3.42 o
  -6   9   3       61.16       57.74      4.76 o
  -5   9   3        9.56       10.25      3.11 o
  -4   9   3      121.64      100.76      6.47 o
  -3   9   3        0.07        0.34      2.88 o
  -2   9   3        1.97        2.13      2.92 o
  -1   9   3       27.62       21.18      3.09 o
   0   9   3       18.89       20.95      3.00 o
   1   9   3        5.35        6.17      2.27 o
   2   9   3      447.89      443.13      8.32 o
   3   9   3        0.10        2.32      2.40 o
   4   9   3       51.90       42.08      3.33 o
   5   9   3       40.16       39.48      3.73 o
   6   9   3        2.41        0.00      3.00 o
   7   9   3        0.01        0.00      3.96 o
  -5  10   3        0.47        4.98      4.17 o
  -4  10   3       91.07       98.90      7.21 o
  -3  10   3        7.84        8.00      3.10 o
  -2  10   3       59.59       66.63      4.87 o
  -1  10   3       22.82       29.52      4.13 o
   0  10   3       11.20       11.54      3.22 o
   1  10   3       36.72       29.85      3.56 o
   2  10   3        1.91        5.57      2.64 o
   3  10   3        3.70        3.90      2.94 o
   4  10   3       27.86       36.10      4.27 o
   5  10   3        6.84        8.43      3.33 o
  -2  11   3        6.26        7.76      3.47 o
  -1  11   3        1.58        0.00      3.38 o
   0  11   3        3.52        1.79      3.19 o
   1  11   3        3.21        1.92      3.53 o
   2  11   3       36.20       35.31      3.87 o
 -12   0   4       62.35       58.67      7.97 o
 -11   0   4      107.69      113.11      9.61 o
 -10   0   4       22.95       22.46      5.90 o
  -9   0   4     4215.33     4210.73     45.39 o
  -8   0   4      264.70      274.81     11.62 o
  -7   0   4      605.46      593.44     10.37 o
  -6   0   4      937.04      929.60     13.19 o
  -5   0   4        5.80       12.28      1.74 o
  -4   0   4      976.93      922.95      9.98 o
  -3   0   4    11509.00     9839.50     98.56 o
  -2   0   4      130.02      156.27      2.43 o
  -1   0   4     5654.93     5100.22     23.34 o
   0   0   4        2.08        3.75      0.65 o
   1   0   4       17.89       23.07      0.92 o
   2   0   4     2269.94     2224.79     11.95 o
   3   0   4     1598.52     1574.55     12.35 o
   4   0   4       58.69       61.29      1.75 o
   5   0   4      997.75      971.61      8.05 o
   6   0   4     1045.81     1065.77      9.14 o
   7   0   4      135.86      135.31      4.01 o
   8   0   4       10.85       13.92      2.04 o
   9   0   4      112.47      116.27      5.34 o
  10   0   4       33.92       39.10      6.56 o
  11   0   4      221.12      217.43     10.29 o
 -11   1   4        7.71        7.14      3.36 o
 -10   1   4       38.80       45.36      4.74 o
  -9   1   4      599.05      594.31      9.96 o
  -8   1   4      145.69      153.82      5.24 o
  -7   1   4     1408.06     1360.73     12.00 o
  -6   1   4        5.23        4.20      1.50 o
  -5   1   4      392.84      382.83      6.21 o
  -4   1   4      185.20      195.36      4.22 o
  -3   1   4        4.16        1.73      0.58 o
  -2   1   4      937.39     1006.93      4.13 o
  -1   1   4       36.97       50.59      1.02 o
   0   1   4      308.84      290.15      2.74 o
   1   1   4      286.11      265.69      3.16 o
   2   1   4      385.14      363.12      3.81 o
   3   1   4      174.39      180.45      2.85 o
   4   1   4      562.22      553.87      5.62 o
   5   1   4      222.35      223.93      3.27 o
   6   1   4       42.23       43.96      1.88 o
   7   1   4       60.70       62.29      2.59 o
   8   1   4       43.99       46.10      2.19 o
   9   1   4        0.76        1.17      2.11 o
  10   1   4        7.91        7.50      3.29 o
  11   1   4        2.64        0.00      3.75 o
 -11   2   4      150.82      143.12      6.15 o
 -10   2   4      151.85      149.38      5.35 o
  -9   2   4      129.25      130.45      4.83 o
  -8   2   4      450.27      462.25      6.88 o
  -7   2   4       86.37       85.80      2.11 o
  -6   2   4      516.37      512.80     11.18 o
  -5   2   4        4.77        5.48      1.48 o
  -4   2   4     5083.80     5032.84     19.03 o
  -3   2   4      899.04      860.84      6.53 o
  -2   2   4        1.56        3.56      0.43 o
  -1   2   4     1111.72     1084.57      6.62 o
   0   2   4     2897.95     2819.14      6.67 o
   1   2   4      661.88      733.53      5.99 o
   2   2   4     2368.60     2546.04     19.35 o
   3   2   4       14.41       13.61      1.08 o
   4   2   4       65.14       64.90      1.76 o
   5   2   4       39.42       47.34      1.94 o
   6   2   4      100.26      102.97      2.87 o
   7   2   4       14.15       14.55      1.59 o
   8   2   4       16.36       19.08      2.40 o
   9   2   4       94.46       92.82      3.99 o
  10   2   4        0.07        0.00      2.94 o
  11   2   4       20.96       20.96      4.07 o
 -11   3   4       11.24        9.64      3.14 o
 -10   3   4       27.41       29.96      3.16 o
  -9   3   4        2.16        0.47      2.56 o
  -8   3   4      381.62      369.23      7.61 o
  -7   3   4      119.72      125.67      3.53 o
  -6   3   4        5.92        5.75      1.01 o
  -5   3   4      123.30       97.62      3.33 o
  -4   3   4        7.98        4.48      1.18 o
  -3   3   4      213.30      200.98      2.36 o
  -2   3   4      845.28      820.90      7.86 o
  -1   3   4     1016.57      972.34     11.42 o
   0   3   4      152.11      183.68      2.39 o
   1   3   4     1441.61     1500.28      8.10 o
   2   3   4        0.06        1.94      1.07 o
   3   3   4       20.77       14.30      1.64 o
   4   3   4      508.44      468.65      6.17 o
   5   3   4        1.84        2.91      0.96 o
   6   3   4        1.80        1.24      1.69 o
   7   3   4      846.77      870.69      9.99 o
   8   3   4        3.26        2.53      2.05 o
   9   3   4      227.42      231.75      5.87 o
  10   3   4      149.68      152.96      6.38 o
  11   3   4        6.93        4.62      3.08 o
 -11   4   4        1.70        0.00      3.01 o
 -10   4   4       19.02       17.75      3.49 o
  -9   4   4       14.16       12.92      2.80 o
  -8   4   4        3.19        3.74      2.41 o
  -7   4   4       56.84       51.62      2.82 o
  -6   4   4      411.95      414.12      6.61 o
  -5   4   4        0.37        0.50      1.25 o
  -4   4   4      247.68      252.48      4.33 o
  -3   4   4       72.29       75.71      1.63 o
  -2   4   4      108.89      107.65      3.38 o
  -1   4   4      352.90      366.39      7.32 o
   0   4   4      137.80      121.09      2.61 o
   1   4   4      673.81      805.02      6.59 o
   2   4   4      227.23      250.10      4.90 o
   3   4   4     2349.84     2393.90     22.34 o
   4   4   4      163.73      162.41      2.94 o
   5   4   4       60.24       55.33      1.78 o
   6   4   4       67.42       69.64      3.33 o
   7   4   4      414.75      419.37      7.17 o
   8   4   4        2.08        2.16      2.15 o
   9   4   4       41.78       32.47      3.58 o
  10   4   4       24.76       22.48      3.72 o
  11   4   4       34.10       26.65      4.53 o
 -10   5   4        8.79        5.87      3.83 o
  -9   5   4        7.73        9.50      3.61 o
  -8   5   4      152.74      148.48      5.71 o
  -7   5   4      113.69      105.27      4.31 o
  -6   5   4       77.94       77.51      3.63 o
  -5   5   4       75.81       74.81      2.77 o
  -4   5   4       76.29       86.21      2.07 o
  -3   5   4       43.25       43.31      3.01 o
  -2   5   4       76.91       69.06      3.39 o
  -1   5   4       39.28       41.32      2.57 o
   0   5   4      514.91      559.04      6.69 o
   1   5   4      233.03      225.89      3.76 o
   2   5   4      672.80      659.43      7.28 o
   3   5   4     1211.31     1247.51     11.14 o
   4   5   4      782.51      839.92      9.72 o
   5   5   4     1930.48     1871.36     13.33 o
   6   5   4       29.09       27.04      2.89 o
   7   5   4        2.98        3.47      2.08 o
   8   5   4        4.62        5.01      2.14 o
   9   5   4      253.58      259.85      7.94 o
  10   5   4      109.63      112.25      6.76 o
 -10   6   4       14.93       12.91      3.84 o
  -9   6   4       60.45       70.97      5.08 o
  -8   6   4        0.34        1.92      3.23 o
  -7   6   4       50.12       55.16      4.36 o
  -6   6   4      204.97      204.94      5.75 o
  -5   6   4        4.44        3.76      2.25 o
  -4   6   4      114.93      120.74      4.53 o
  -3   6   4      251.33      260.69      6.94 o
  -2   6   4       15.51       16.70      2.40 o
  -1   6   4      964.76      958.91     13.28 o
   0   6   4       59.50       56.04      2.00 o
   1   6   4       19.92       22.65      1.66 o
   2   6   4      198.55      195.23      4.38 o
   3   6   4      116.44      122.86      4.11 o
   4   6   4        2.22        5.82      2.41 o
   5   6   4     1201.18     1181.87     10.20 o
   6   6   4       40.77       38.94      2.84 o
   7   6   4        1.35        2.59      2.10 o
   8   6   4       51.58       51.73      4.08 o
   9   6   4       27.02       28.84      3.67 o
  -9   7   4        3.64        6.04      3.72 o
  -8   7   4        0.01        0.00      3.50 o
  -7   7   4        8.77        3.65      3.36 o
  -6   7   4       86.34       78.85      5.20 o
  -5   7   4       23.41       22.53      2.79 o
  -4   7   4        0.44        1.75      2.23 o
  -3   7   4       18.69       21.59      2.96 o
  -2   7   4       23.99       21.51      2.81 o
  -1   7   4       45.67       51.70      2.94 o
   0   7   4       45.75       46.00      2.57 o
   1   7   4        1.89        1.68      1.34 o
   2   7   4       86.57       81.58      3.06 o
   3   7   4       14.07       15.29      2.40 o
   4   7   4     1160.36     1121.66     13.73 o
   5   7   4       87.47       72.50      3.88 o
   6   7   4        7.24        8.43      2.18 o
   7   7   4        0.03        0.00      2.82 o
   8   7   4        0.31        0.00      3.08 o
   9   7   4        1.39        0.00      4.26 o
  -8   8   4       16.96       21.61      4.01 o
  -7   8   4      129.98      113.40      6.55 o
  -6   8   4       59.63       69.10      4.68 o
  -5   8   4        4.92        7.55      2.95 o
  -4   8   4       79.86       70.77      4.52 o
  -3   8   4       29.13       29.68      3.32 o
  -2   8   4        4.30        3.28      2.73 o
  -1   8   4       10.51        7.73      2.59 o
   0   8   4      302.10      317.18      6.39 o
   1   8   4       68.09       69.05      3.52 o
   2   8   4        4.92        5.20      2.04 o
   3   8   4      202.54      212.49      5.19 o
   4   8   4       28.79       27.92      2.77 o
   5   8   4       23.58       34.93      3.46 o
   6   8   4      232.16      219.54      8.37 o
   7   8   4       71.88       68.44      5.62 o
   8   8   4      120.70      104.53      6.75 o
  -7   9   4       23.40       24.17      4.11 o
  -6   9   4        0.14        0.00      3.65 o
  -5   9   4      275.84      288.53      9.34 o
  -4   9   4        0.50        1.78      3.08 o
  -3   9   4       51.48       56.27      4.38 o
  -2   9   4       85.34      106.66      5.53 o
  -1   9   4        4.57        2.05      3.12 o
   0   9   4      121.52      128.84      5.48 o
   1   9   4        0.19        0.96      2.80 o
   2   9   4        5.75        9.73      2.17 o
   3   9   4       58.43       57.86      3.62 o
   4   9   4      105.08      110.37      4.65 o
   5   9   4        0.01        0.00      2.57 o
   6   9   4       27.32       23.00      3.92 o
  -5  10   4       28.91       20.90      4.91 o
  -4  10   4      144.71      122.14     11.05 o
  -3  10   4        6.26        4.94      3.91 o
  -2  10   4        3.52        3.50      2.94 o
  -1  10   4        4.52        5.76      3.05 o
   0  10   4        4.38        4.56      3.00 o
   1  10   4       34.14       36.64      3.17 o
   2  10   4      134.30      133.02      5.32 o
   3  10   4        0.37        0.10      2.86 o
   4  10   4        5.11        2.94      2.96 o
   5  10   4       15.79       11.86      3.69 o
  -1  11   4        9.26        7.64      4.09 o
   0  11   4       14.64       16.84      3.79 o
   1  11   4       46.63       44.30      3.82 o
 -11   1   5        5.09        8.52      3.02 o
 -10   1   5      102.33      104.61      5.12 o
  -9   1   5      126.37      135.30      5.20 o
  -8   1   5     1008.22     1021.71     11.54 o
  -7   1   5     1366.53     1345.60     12.55 o
  -6   1   5       31.20       35.16      1.65 o
  -5   1   5      154.56      163.89      3.28 o
  -4   1   5      912.91      947.31      6.11 o
  -3   1   5      332.20      350.92      3.29 o
  -2   1   5       43.13       32.60      0.97 o
  -1   1   5      872.62      924.49      4.31 o
   0   1   5      183.23      179.28      2.92 o
   1   1   5        1.26        0.94      0.43 o
   2   1   5      184.18      237.54      2.98 o
   3   1   5      105.36      120.22      2.46 o
   4   1   5      498.34      489.97      4.85 o
   5   1   5      534.22      497.50      4.21 o
   6   1   5      435.66      422.70      4.56 o
   7   1   5        7.53        8.33      1.75 o
   8   1   5        0.56        1.24      1.39 o
   9   1   5       40.80       49.78      3.65 o
  10   1   5       43.40       36.14      4.15 o
  11   1   5      103.21      110.87      5.63 o
 -11   2   5        4.84        5.26      3.01 o
 -10   2   5       21.61       21.45      2.89 o
  -9   2   5       43.59       44.15      3.33 o
  -8   2   5       12.79       14.30      2.75 o
  -7   2   5     1161.33     1169.30     11.67 o
  -6   2   5        0.13        0.61      1.87 o
  -5   2   5        0.26        5.73      1.35 o
  -4   2   5       75.37       87.69      2.08 o
  -3   2   5      317.91      302.87      3.20 o
  -2   2   5     1559.46     1494.32      5.92 o
  -1   2   5     2234.22     2197.97      9.30 o
   0   2   5      451.16      498.73      4.46 o
   1   2   5     2520.37     2563.35     11.04 o
   2   2   5       18.11       21.21      1.06 o
   3   2   5     1567.09     1705.49     16.53 o
   4   2   5      132.37      144.05      3.52 o
   5   2   5        6.96       14.05      1.55 o
   6   2   5      105.24       99.84      3.57 o
   7   2   5      124.44      123.89      4.49 o
   8   2   5        3.91        6.16      2.26 o
   9   2   5      200.81      212.62      5.76 o
  10   2   5       13.14       15.81      3.11 o
  11   2   5        9.12        6.67      3.96 o
 -11   3   5      138.27      151.60      5.81 o
 -10   3   5       11.91        8.33      2.61 o
  -9   3   5       18.21       20.17      2.66 o
  -8   3   5        9.45        8.61      2.54 o
  -7   3   5       29.54       28.30      2.47 o
  -6   3   5      201.85      188.57      4.90 o
  -5   3   5      379.13      375.25      5.61 o
  -4   3   5      362.93      369.76      4.80 o
  -3   3   5       14.45       15.77      0.78 o
  -2   3   5        5.67        5.70      0.56 o
  -1   3   5       53.51       61.29      2.38 o
   0   3   5        0.07        0.54      0.52 o
   1   3   5      174.35      230.34      3.41 o
   2   3   5     1169.81     1299.28      9.70 o
   3   3   5      322.83      325.38      5.34 o
   4   3   5      331.88      313.30      4.98 o
   5   3   5        6.92        6.95      1.04 o
   6   3   5       42.15       44.63      2.31 o
   7   3   5     1166.94     1156.54     12.79 o
   8   3   5        2.17        3.73      2.21 o
   9   3   5       10.64        6.99      2.27 o
  10   3   5       21.48       20.37      2.72 o
  11   3   5       14.22       13.97      3.38 o
 -10   4   5       32.45       39.19      4.10 o
  -9   4   5        7.93        8.35      2.76 o
  -8   4   5      150.76      149.45      6.60 o
  -7   4   5      209.68      202.12      5.04 o
  -6   4   5      468.64      492.65      7.29 o
  -5   4   5       47.15       43.22      2.51 o
  -4   4   5       48.40       48.36      1.88 o
  -3   4   5       79.89       83.80      2.26 o
  -2   4   5     1077.86     1051.54      9.48 o
  -1   4   5       17.48       20.95      1.28 o
   0   4   5     3687.17     3937.62     16.45 o
   1   4   5     2266.66     2316.15     24.60 o
   2   4   5      126.41      135.25      3.90 o
   3   4   5      268.56      255.85      4.31 o
   4   4   5       12.41        6.84      1.79 o
   5   4   5        2.21        1.55      1.23 o
   6   4   5     1172.98     1190.81     16.02 o
   7   4   5       59.39       61.96      3.79 o
   8   4   5      149.70      154.90      5.87 o
   9   4   5       20.41       23.84      2.89 o
  10   4   5        0.32        6.13      4.20 o
 -10   5   5        1.07        0.00      3.64 o
  -9   5   5      111.92       96.26      5.69 o
  -8   5   5        9.76        8.43      3.10 o
  -7   5   5       61.03       65.37      3.11 o
  -6   5   5      279.95      265.77      5.90 o
  -5   5   5        0.85        0.87      2.04 o
  -4   5   5       10.89       11.23      2.13 o
  -3   5   5       61.30       59.19      3.07 o
  -2   5   5      592.81      592.70      8.31 o
  -1   5   5      353.73      361.62      6.35 o
   0   5   5        0.94        2.61      0.96 o
   1   5   5        0.68        0.48      1.06 o
   2   5   5      622.26      621.07      7.23 o
   3   5   5      338.26      346.33      6.19 o
   4   5   5     1021.19     1017.52     11.73 o
   5   5   5       60.14       61.12      3.71 o
   6   5   5      254.47      236.21      5.77 o
   7   5   5        0.19        0.00      2.23 o
   8   5   5       62.41       54.68      3.36 o
   9   5   5       14.67       13.82      3.87 o
  10   5   5      127.94      126.03      7.08 o
  -9   6   5        5.09        7.00      3.32 o
  -8   6   5        0.50        0.00      3.21 o
  -7   6   5        0.02        0.21      3.10 o
  -6   6   5        0.55        1.74      2.17 o
  -5   6   5       20.56       19.85      2.57 o
  -4   6   5      114.78      117.15      4.02 o
  -3   6   5      169.00      162.69      7.29 o
  -2   6   5      289.94      272.53      6.37 o
  -1   6   5       14.76       23.87      2.32 o
   0   6   5        9.45        9.84      1.04 o
   1   6   5       94.39      110.45      3.28 o
   2   6   5        0.28        0.01      1.40 o
   3   6   5      200.07      196.38      5.08 o
   4   6   5       50.96       48.94      3.28 o
   5   6   5     3461.98     3360.51     21.58 o
   6   6   5      109.80      117.47      4.37 o
   7   6   5       50.31       55.50      3.36 o
   8   6   5        9.24        9.53      3.01 o
   9   6   5        5.27        5.60      3.22 o
  -9   7   5       11.77        8.14      3.65 o
  -8   7   5        0.01        0.00      3.63 o
  -7   7   5       26.25       22.34      3.84 o
  -6   7   5       36.81       36.26      4.15 o
  -5   7   5        0.75        2.61      2.26 o
  -4   7   5      205.65      193.14      6.24 o
  -3   7   5      284.72      303.26     10.69 o
  -2   7   5       52.68       58.63      3.99 o
  -1   7   5      393.05      376.32      9.36 o
   0   7   5      119.49      120.48      4.16 o
   1   7   5       75.81       77.60      2.56 o
   2   7   5      171.43      169.56      4.34 o
   3   7   5       23.17       17.80      2.31 o
   4   7   5       19.75       23.51      2.83 o
   5   7   5      718.17      713.13     12.21 o
   6   7   5      115.49      123.29      4.55 o
   7   7   5        9.64        7.52      2.37 o
   8   7   5       41.25       41.83      4.09 o
  -8   8   5       15.56       22.30      4.01 o
  -7   8   5        4.02        0.72      3.79 o
  -6   8   5      240.90      234.94      9.66 o
  -5   8   5      202.96      215.77     12.26 o
  -4   8   5        3.00        3.06      2.85 o
  -3   8   5       14.14       19.12      2.89 o
  -2   8   5        0.91        1.30      2.57 o
  -1   8   5       38.13       44.29      3.64 o
   0   8   5      121.26      116.89      4.93 o
   1   8   5       78.66       82.19      3.28 o
   2   8   5       46.69       50.07      2.99 o
   3   8   5        9.99        8.79      2.28 o
   4   8   5       78.90       78.72      3.97 o
   5   8   5        1.62        0.00      2.41 o
   6   8   5       62.53       47.45      3.38 o
   7   8   5      291.45      285.68     13.31 o
  -6   9   5       74.77       80.01      6.53 o
  -5   9   5        1.41        3.67      4.31 o
  -4   9   5        1.14        4.88      4.06 o
  -3   9   5        0.26        0.00      3.65 o
  -2   9   5        0.81        0.00      2.93 o
  -1   9   5        0.68        0.00      2.85 o
   0   9   5      120.25      116.89      5.25 o
   1   9   5        1.15        0.07      2.31 o
   2   9   5      116.56      117.57      4.90 o
   3   9   5       35.88       39.19      3.64 o
   4   9   5        1.92        2.10      2.45 o
   5   9   5        0.17        0.00      2.93 o
   6   9   5      238.61      221.64      9.54 o
  -4  10   5        3.49        3.30      5.22 o
  -3  10   5       18.85       15.42      4.19 o
  -2  10   5       59.79       59.50      5.53 o
  -1  10   5        0.27        5.13      4.16 o
   0  10   5      101.32      104.01      7.08 o
   1  10   5       15.75       20.72      2.78 o
   2  10   5       97.71       96.46      6.76 o
   3  10   5        0.13        3.73      2.89 o
   4  10   5       25.11       33.22      3.68 o
 -11   0   6        8.48        0.22      5.51 o
 -10   0   6      700.70      698.90     18.21 o
  -9   0   6       34.59       29.56      4.89 o
  -8   0   6      121.33      125.98      5.84 o
  -7   0   6       62.00       58.17      4.08 o
  -6   0   6      467.48      448.09      8.84 o
  -5   0   6       85.23       93.28      2.80 o
  -4   0   6      791.84      713.24      8.75 o
  -3   0   6     3158.93     3529.13     16.86 o
  -2   0   6     6110.18     5970.42     23.34 o
  -1   0   6     4063.55     3827.36     28.48 o
   0   0   6     1168.95     1129.90     11.93 o
   1   0   6      126.11      139.41      3.28 o
   2   0   6     2591.88     2527.82     11.69 o
   3   0   6     4741.63     4823.53     23.88 o
   4   0   6        6.12       10.11      1.66 o
   5   0   6      828.15      866.30     16.09 o
   6   0   6      126.14      149.02      5.13 o
   7   0   6      332.55      317.13      6.64 o
   8   0   6        7.64        7.84      2.53 o
   9   0   6       58.48       61.30      6.36 o
  10   0   6      133.53      136.64      8.42 o
  11   0   6      258.44      262.43     11.71 o
 -11   1   6       38.36       34.32      3.87 o
 -10   1   6       68.46       71.53      4.56 o
  -9   1   6      125.64      135.34      5.01 o
  -8   1   6      722.24      722.29     10.03 o
  -7   1   6      369.15      378.33      5.23 o
  -6   1   6       54.86       55.17      2.04 o
  -5   1   6      394.31      383.07      4.09 o
  -4   1   6      150.31      149.38      2.91 o
  -3   1   6      456.81      583.30      4.44 o
  -2   1   6     2866.14     3019.67     15.03 o
  -1   1   6      555.47      584.02      3.74 o
   0   1   6      845.18      823.78      5.43 o
   1   1   6     1352.81     1388.91      8.96 o
   2   1   6     1177.51     1213.26      7.03 o
   3   1   6      504.82      521.36      4.42 o
   4   1   6      557.16      644.21      6.15 o
   5   1   6        0.46        1.04      1.28 o
   6   1   6      317.36      314.65      3.90 o
   7   1   6       52.24       51.36      1.99 o
   8   1   6        0.96        2.18      2.20 o
   9   1   6      485.73      500.90     10.65 o
  10   1   6       11.06        8.12      3.23 o
  11   1   6        1.84        0.00      3.42 o
 -11   2   6        3.91        4.14      2.91 o
 -10   2   6       63.93       69.92      4.13 o
  -9   2   6       42.79       42.39      3.35 o
  -8   2   6      325.17      321.26      7.21 o
  -7   2   6     1808.65     1744.72     14.07 o
  -6   2   6        1.10        3.08      0.62 o
  -5   2   6       27.54       33.88      1.33 o
  -4   2   6      140.87      113.73      2.32 o
  -3   2   6      122.04       93.20      1.69 o
  -2   2   6      782.96      800.17      5.30 o
  -1   2   6      472.35      513.47      5.03 o
   0   2   6        0.24        0.80      0.60 o
   1   2   6       44.74       31.07      1.10 o
   2   2   6     2542.86     2814.02     18.30 o
   3   2   6      420.53      442.76      5.32 o
   4   2   6      243.50      221.21      4.53 o
   5   2   6      692.26      676.94      7.84 o
   6   2   6       70.18       77.32      2.80 o
   7   2   6       22.78       24.09      2.27 o
   8   2   6      989.35     1003.19     11.19 o
   9   2   6       21.62       25.12      2.77 o
  10   2   6       24.68       28.87      2.90 o
  11   2   6       15.91       13.92      3.87 o
 -11   3   6      164.59      187.79      7.70 o
 -10   3   6       32.28       29.49      3.08 o
  -9   3   6       30.15       36.63      2.95 o
  -8   3   6       24.69       23.00      2.71 o
  -7   3   6       77.64       73.26      3.35 o
  -6   3   6     1837.22     1739.43     13.10 o
  -5   3   6     2141.20     2113.41     15.73 o
  -4   3   6      346.60      352.17      5.35 o
  -3   3   6      144.29      150.30      2.24 o
  -2   3   6      347.31      348.92      4.90 o
  -1   3   6      930.92     1011.00      9.09 o
   0   3   6      892.58      860.35      7.90 o
   1   3   6      645.01      628.82      5.03 o
   2   3   6      256.09      259.39      5.07 o
   3   3   6      155.80      133.02      4.32 o
   4   3   6      377.73      349.06      6.00 o
   5   3   6       96.94      104.19      4.41 o
   6   3   6     2438.54     2423.31     21.66 o
   7   3   6      611.94      620.26      9.88 o
   8   3   6       30.66       28.74      3.14 o
   9   3   6       20.66       19.09      2.74 o
  10   3   6       13.08       11.70      2.61 o
 -10   4   6       18.01       15.50      3.42 o
  -9   4   6        4.55        0.91      2.71 o
  -8   4   6       71.29       72.82      3.52 o
  -7   4   6        3.69        1.82      1.98 o
  -6   4   6      175.39      163.51      4.73 o
  -5   4   6      528.70      541.53      6.92 o
  -4   4   6        9.64        7.70      0.73 o
  -3   4   6       58.13       52.25      2.14 o
  -2   4   6        0.03        0.09      0.55 o
  -1   4   6      217.84      230.71      4.95 o
   0   4   6      259.02      328.16      3.89 o
   1   4   6      258.61      287.13      4.05 o
   2   4   6        2.49        2.86      1.26 o
   3   4   6      114.90      141.37      5.23 o
   4   4   6      213.38      209.96      5.11 o
   5   4   6       25.47       25.50      2.31 o
   6   4   6       73.34       73.69      4.22 o
   7   4   6      559.92      567.21      9.67 o
   8   4   6        0.96        0.92      2.76 o
   9   4   6       50.79       43.88      3.52 o
  10   4   6        0.02        1.51      3.62 o
 -10   5   6       92.08      109.01      6.33 o
  -9   5   6       23.14       22.13      3.77 o
  -8   5   6       58.85       53.70      4.42 o
  -7   5   6        8.70        9.38      2.39 o
  -6   5   6       13.90       13.70      2.51 o
  -5   5   6       88.75       84.91      5.08 o
  -4   5   6       20.27       18.34      2.68 o
  -3   5   6      275.15      274.69      5.54 o
  -2   5   6      309.81      307.80      9.89 o
  -1   5   6       26.03       25.82      1.42 o
   0   5   6        1.41        0.71      0.88 o
   1   5   6      187.86      177.35      4.33 o
   2   5   6       15.61       12.09      1.63 o
   3   5   6      206.93      194.93      4.88 o
   4   5   6      372.97      365.66      7.00 o
   5   5   6      145.07      149.98      5.35 o
   6   5   6       66.60       67.28      3.74 o
   7   5   6      205.24      215.54      6.37 o
   8   5   6        3.10        5.42      2.54 o
   9   5   6        1.55        2.41      3.58 o
  10   5   6        6.56        3.55      3.85 o
  -9   6   6       68.09       63.43      5.10 o
  -8   6   6       51.36       52.77      4.71 o
  -7   6   6       64.52       72.19      5.05 o
  -6   6   6      162.70      175.01      5.78 o
  -5   6   6        4.04        5.56      2.50 o
  -4   6   6       23.05       21.17      2.47 o
  -3   6   6      112.82      118.78      4.45 o
  -2   6   6       71.58       72.62      3.50 o
  -1   6   6      146.11      143.75      4.82 o
   0   6   6       64.80       68.34      1.94 o
   1   6   6       24.60       26.17      1.74 o
   2   6   6      253.40      255.04      5.68 o
   3   6   6      129.69      150.76      4.76 o
   4   6   6      105.47      100.87      4.18 o
   5   6   6        8.66       10.58      2.63 o
   6   6   6        8.04        7.86      2.47 o
   7   6   6      129.56      131.96      4.88 o
   8   6   6       97.20      101.08      5.41 o
   9   6   6       19.96       18.69      4.25 o
  -8   7   6        0.10        0.00      3.83 o
  -7   7   6       16.65       21.26      3.85 o
  -6   7   6        3.86        5.60      3.58 o
  -5   7   6       31.10       37.99      4.00 o
  -4   7   6       60.21       55.63      4.20 o
  -3   7   6        0.00        0.00      2.15 o
  -2   7   6        0.04        0.00      2.16 o
  -1   7   6        0.35        0.00      2.10 o
   0   7   6      120.34      115.25      3.89 o
   1   7   6        5.18        3.88      1.48 o
   2   7   6       18.26       19.08      2.02 o
   3   7   6       14.49       12.62      2.26 o
   4   7   6        4.53        5.70      2.37 o
   5   7   6       28.54       27.46      3.11 o
   6   7   6        7.90        8.36      2.35 o
   7   7   6        4.73        2.28      2.37 o
   8   7   6       48.54       46.14      4.42 o
  -7   8   6      194.33      194.90      9.94 o
  -6   8   6      265.36      274.42     12.47 o
  -5   8   6       38.60       48.38      4.56 o
  -4   8   6      171.79      188.42      7.20 o
  -3   8   6        0.51        1.02      3.41 o
  -2   8   6       13.36       11.69      2.53 o
  -1   8   6      304.68      290.23      7.59 o
   0   8   6      169.68      170.90      5.04 o
   1   8   6       63.07       66.19      4.27 o
   2   8   6      237.60      239.12      5.60 o
   3   8   6      173.06      163.25      6.71 o
   4   8   6       28.86       29.02      3.43 o
   5   8   6      215.21      187.86      7.52 o
   6   8   6        0.10        3.73      2.51 o
   7   8   6      354.62      336.60      9.29 o
  -6   9   6       11.12       13.66      4.47 o
  -5   9   6      102.10       85.81      6.88 o
  -4   9   6        1.79        5.71      4.00 o
  -3   9   6       96.70      107.26      7.54 o
  -2   9   6       57.62       54.50      5.34 o
  -1   9   6        9.11        5.05      4.12 o
   0   9   6       60.75       60.77      4.28 o
   1   9   6       88.74       86.78      4.09 o
   2   9   6        0.88        0.00      2.41 o
   3   9   6       60.11       62.90      4.30 o
   4   9   6       73.43       78.81      4.83 o
   5   9   6        5.54        4.01      3.15 o
   6   9   6       69.54       50.62      5.69 o
  -4  10   6        9.75        9.21      5.70 o
  -3  10   6        0.01        0.58      4.29 o
  -2  10   6        4.12        2.31      4.54 o
  -1  10   6       48.46       41.41      5.17 o
   0  10   6       11.73        9.61      3.12 o
   1  10   6        2.61        1.64      3.15 o
   2  10   6       61.47       57.20      4.67 o
   3  10   6       26.43       33.83      4.41 o
 -11   1   7        0.85        1.37      3.36 o
 -10   1   7       50.47       56.93      4.40 o
  -9   1   7       35.34       39.47      3.10 o
  -8   1   7       58.64       51.35      3.24 o
  -7   1   7       76.84       79.15      2.51 o
  -6   1   7      150.23      143.10      3.06 o
  -5   1   7      114.38      116.65      2.77 o
  -4   1   7      664.44      615.87      5.07 o
  -3   1   7      967.49      973.42      6.03 o
  -2   1   7        4.53        5.69      0.65 o
  -1   1   7       32.20       21.40      0.93 o
   0   1   7     1002.13     1041.32      8.93 o
   1   1   7        2.44        4.79      0.74 o
   2   1   7     1958.45     1979.80     13.16 o
   3   1   7      790.02      817.35      6.56 o
   4   1   7        3.26        2.82      0.69 o
   5   1   7      517.02      511.72      6.05 o
   6   1   7        3.36        3.72      1.56 o
   7   1   7      117.64      117.72      3.42 o
   8   1   7     1760.83     1779.36     14.96 o
   9   1   7      371.35      400.76      7.19 o
  10   1   7       11.24        8.84      3.35 o
  11   1   7       94.03      101.09      5.66 o
 -11   2   7        6.71        5.71      2.70 o
 -10   2   7        9.09        7.44      2.62 o
  -9   2   7       78.28       73.26      3.75 o
  -8   2   7      894.80      898.14     11.15 o
  -7   2   7        0.12        1.43      1.82 o
  -6   2   7      194.42      189.92      3.25 o
  -5   2   7      509.36      512.21      5.36 o
  -4   2   7      159.81      157.69      4.22 o
  -3   2   7       81.50       80.67      1.68 o
  -2   2   7      860.23      850.67      5.93 o
  -1   2   7     1221.04     1308.71      8.17 o
   0   2   7     2722.39     2716.87      9.87 o
   1   2   7        5.31        1.71      0.48 o
   2   2   7      723.05      868.00      6.37 o
   3   2   7      479.62      447.97      4.46 o
   4   2   7      241.07      261.29      5.44 o
   5   2   7      103.26      103.81      3.15 o
   6   2   7      218.15      216.71      4.18 o
   7   2   7       11.93       11.20      2.17 o
   8   2   7       65.13       69.82      3.81 o
   9   2   7       35.17       36.34      3.17 o
  10   2   7       15.38       13.67      2.72 o
 -10   3   7        1.66        0.00      2.49 o
  -9   3   7       17.60       13.58      2.56 o
  -8   3   7       24.67       25.85      2.39 o
  -7   3   7        7.98        4.61      1.75 o
  -6   3   7      574.66      569.52      9.00 o
  -5   3   7      175.83      178.85      4.25 o
  -4   3   7        0.62        1.21      0.80 o
  -3   3   7       41.79       43.34      1.28 o
  -2   3   7       45.61       46.46      1.98 o
  -1   3   7     1090.46     1139.97      7.12 o
   0   3   7       35.48       36.91      1.82 o
   1   3   7      142.38      140.93      2.80 o
   2   3   7      136.07      151.10      3.49 o
   3   3   7       80.63       75.79      2.87 o
   4   3   7        5.40        8.54      1.58 o
   5   3   7       56.56       58.46      3.05 o
   6   3   7      414.68      430.21      9.29 o
   7   3   7      436.18      456.18      8.86 o
   8   3   7       11.00        9.22      2.61 o
   9   3   7       58.92       63.84      3.99 o
  10   3   7        6.66        7.78      2.74 o
 -10   4   7       34.33       29.61      3.71 o
  -9   4   7       10.61       11.13      3.16 o
  -8   4   7      180.36      172.99      6.00 o
  -7   4   7      130.76      128.90      4.54 o
  -6   4   7      893.72      889.28     11.85 o
  -5   4   7     2287.02     2307.96     19.58 o
  -4   4   7        9.86       12.82      2.69 o
  -3   4   7      297.05      294.55      5.97 o
  -2   4   7      766.03      772.16     14.97 o
  -1   4   7        1.25        1.10      0.75 o
   0   4   7     1476.17     1474.57     13.83 o
   1   4   7      839.58      807.22     12.90 o
   2   4   7       64.36       71.92      3.29 o
   3   4   7      125.11      134.59      4.54 o
   4   4   7       70.87       64.41      3.84 o
   5   4   7       34.04       34.98      3.13 o
   6   4   7       10.74        6.05      2.79 o
   7   4   7        0.38        2.56      2.71 o
   8   4   7        0.21        0.17      2.57 o
   9   4   7       37.14       45.38      3.77 o
  10   4   7       78.06       86.97      5.71 o
  -9   5   7       37.72       44.93      4.54 o
  -8   5   7       13.06       11.03      3.21 o
  -7   5   7       45.47       47.18      3.54 o
  -6   5   7       10.22        6.90      2.57 o
  -5   5   7       20.51       23.69      3.36 o
  -4   5   7      961.55      911.63     10.20 o
  -3   5   7      475.86      457.37      8.62 o
  -2   5   7      198.00      200.66      2.81 o
  -1   5   7      329.95      339.15      6.94 o
   0   5   7       33.87       35.73      1.47 o
   1   5   7       34.79       42.28      1.96 o
   2   5   7      115.28      105.45      3.23 o
   3   5   7       35.11       38.36      2.83 o
   4   5   7        4.56        4.76      2.20 o
   5   5   7       25.96       22.36      3.34 o
   6   5   7       12.14        7.59      2.64 o
   7   5   7      184.97      177.48      6.14 o
   8   5   7       38.93       41.05      4.61 o
   9   5   7        0.66        1.61      2.85 o
  -9   6   7       35.01       38.34      4.60 o
  -8   6   7       16.36       12.96      3.24 o
  -7   6   7       63.57       66.60      4.89 o
  -6   6   7      261.37      254.37      7.11 o
  -5   6   7      818.61      860.22     13.25 o
  -4   6   7     2055.94     2085.09     34.89 o
  -3   6   7      179.53      187.25      5.92 o
  -2   6   7       81.47       84.89      3.48 o
  -1   6   7       18.65       19.26      1.75 o
   0   6   7       82.39       77.77      3.32 o
   1   6   7       42.94       42.72      2.84 o
   2   6   7       11.06        9.03      1.76 o
   3   6   7       52.26       49.10      3.33 o
   4   6   7       41.23       38.47      3.03 o
   5   6   7      171.93      161.01      5.43 o
   6   6   7       68.20       58.65      3.57 o
   7   6   7        0.80        0.72      2.77 o
   8   6   7       36.89       33.02      3.46 o
   9   6   7        1.24        4.49      3.97 o
  -8   7   7        5.06        9.17      3.71 o
  -7   7   7      120.46      131.51      6.87 o
  -6   7   7      226.64      237.94     15.13 o
  -5   7   7       31.21       29.07      3.80 o
  -4   7   7      104.89      110.05      5.69 o
  -3   7   7        5.24        5.39      3.61 o
  -2   7   7       21.20       22.08      3.79 o
  -1   7   7      162.67      169.34      4.67 o
   0   7   7       50.66       44.91      2.70 o
   1   7   7      198.60      197.44      4.28 o
   2   7   7      250.74      256.86      6.95 o
   3   7   7        3.52        3.39      1.97 o
   4   7   7      181.60      177.34      5.60 o
   5   7   7      122.51      138.40      5.27 o
   6   7   7       43.49       43.29      3.40 o
   7   7   7        4.46        6.86      2.63 o
   8   7   7       15.57       20.05      4.17 o
  -7   8   7       30.19       42.22      6.14 o
  -6   8   7       39.08       38.98      5.15 o
  -5   8   7      335.32      312.72      9.32 o
  -4   8   7        3.69        4.47      3.55 o
  -3   8   7        3.54        4.76      3.76 o
  -2   8   7       25.75       27.20      4.41 o
  -1   8   7       16.22       12.86      3.16 o
   0   8   7       68.87       71.27      4.20 o
   1   8   7       36.28       31.02      2.74 o
   2   8   7       13.17       14.32      2.46 o
   3   8   7       43.54       45.85      3.68 o
   4   8   7       73.76       82.74      4.77 o
   5   8   7       13.28       14.26      3.08 o
   6   8   7      244.56      201.62      6.16 o
   7   8   7       14.96       10.69      3.34 o
  -5   9   7       19.71       20.19      4.49 o
  -4   9   7        1.13        2.11      3.84 o
  -3   9   7       15.85       20.07      4.56 o
  -2   9   7        6.65        6.81      4.10 o
  -1   9   7      211.77      215.01      7.53 o
   0   9   7        0.70        0.00      2.96 o
   1   9   7       12.47       12.30      3.04 o
   2   9   7        1.24        0.00      3.32 o
   3   9   7       33.07       36.52      4.41 o
   4   9   7        0.83        2.22      2.99 o
   5   9   7       36.71       27.28      3.70 o
  -3  10   7       15.20       14.01      4.72 o
  -2  10   7        6.08        1.27      4.49 o
  -1  10   7        0.04        0.00      3.34 o
   0  10   7        1.54        0.92      3.39 o
   1  10   7      162.59      154.50      7.02 o
   2  10   7        0.20        0.00      3.51 o
 -10   0   8      146.76      153.42      7.87 o
  -9   0   8       49.91       51.17      4.90 o
  -8   0   8       40.62       38.29      2.68 o
  -7   0   8      131.45      132.56      3.99 o
  -6   0   8        4.72        3.77      1.41 o
  -5   0   8      165.70      181.44      4.36 o
  -4   0   8      876.01      820.25      9.66 o
  -3   0   8      438.55      458.00      6.31 o
  -2   0   8      105.57      143.69      3.58 o
  -1   0   8      295.18      281.08      4.95 o
   0   0   8      155.55      139.45      3.56 o
   1   0   8      308.54      329.66      5.93 o
   2   0   8     1925.75     1854.41     16.49 o
   3   0   8      798.47      899.14      8.30 o
   4   0   8     3494.43     3711.37     18.78 o
   5   0   8      361.22      381.76      6.83 o
   6   0   8        0.39        2.29      1.87 o
   7   0   8      176.94      167.86      5.41 o
   8   0   8      783.47      809.17     11.68 o
   9   0   8       88.19       98.51      5.72 o
  10   0   8      354.14      366.03     13.09 o
 -10   1   8        0.00        0.00      2.22 o
  -9   1   8        2.63        3.01      2.09 o
  -8   1   8       12.09       10.14      1.74 o
  -7   1   8       84.67       84.62      2.43 o
  -6   1   8       70.13       70.58      2.33 o
  -5   1   8       74.79       78.54      2.23 o
  -4   1   8       25.44       37.56      1.77 o
  -3   1   8      484.01      501.38      5.41 o
  -2   1   8      234.96      205.41      3.33 o
  -1   1   8      672.93      682.25      4.82 o
   0   1   8       19.48       19.21      1.05 o
   1   1   8      151.69      152.00      2.62 o
   2   1   8        0.38        0.14      0.77 o
   3   1   8      159.31      193.63      2.92 o
   4   1   8      279.58      315.50      3.97 o
   5   1   8      107.69      106.59      2.25 o
   6   1   8       61.43       57.69      2.31 o
   7   1   8       12.25       13.91      1.78 o
   8   1   8      341.45      343.78      6.01 o
   9   1   8       93.16       94.68      4.13 o
  10   1   8      401.93      419.81      8.64 o
 -10   2   8       77.01       77.44      4.17 o
  -9   2   8       22.06       22.23      2.49 o
  -8   2   8        0.73        0.00      1.95 o
  -7   2   8       27.33       20.98      2.08 o
  -6   2   8      118.57      113.32      2.69 o
  -5   2   8       98.60      104.23      2.47 o
  -4   2   8       14.19       14.70      1.19 o
  -3   2   8      220.56      213.28      2.85 o
  -2   2   8        0.04        1.92      0.90 o
  -1   2   8      284.19      345.33      5.65 o
   0   2   8        2.19        1.60      0.39 o
   1   2   8     1028.32     1084.49      8.31 o
   2   2   8      502.06      497.30      5.26 o
   3   2   8       29.28       24.88      1.23 o
   4   2   8      274.88      276.76      4.91 o
   5   2   8      568.12      594.21      7.24 o
   6   2   8       37.24       37.94      2.36 o
   7   2   8      262.77      268.78      5.20 o
   8   2   8       44.84       46.00      3.35 o
   9   2   8       32.93       29.73      3.06 o
  10   2   8       26.36       30.03      3.30 o
 -10   3   8        0.04        0.51      2.73 o
  -9   3   8      119.90      127.25      5.22 o
  -8   3   8      149.94      141.17      4.47 o
  -7   3   8       15.71       17.49      2.60 o
  -6   3   8      104.06       96.37      3.58 o
  -5   3   8       47.06       45.90      2.03 o
  -4   3   8        5.74        5.65      0.84 o
  -3   3   8      193.35      198.83      3.30 o
  -2   3   8      528.79      539.00      5.93 o
  -1   3   8       55.69       65.75      2.43 o
   0   3   8      701.09      736.74      7.10 o
   1   3   8      306.46      293.44      4.22 o
   2   3   8        0.66        1.61      1.17 o
   3   3   8      310.96      298.74      6.47 o
   4   3   8      239.90      239.05      4.33 o
   5   3   8       57.50       72.09      3.07 o
   6   3   8        5.01        3.05      1.96 o
   7   3   8       24.40       21.39      2.85 o
   8   3   8       64.68       60.43      3.82 o
   9   3   8      222.09      229.51      6.81 o
  10   3   8       23.99       32.77      3.73 o
 -10   4   8       29.11       33.11      3.99 o
  -9   4   8        5.55        6.51      3.08 o
  -8   4   8       38.61       39.45      3.58 o
  -7   4   8       21.60       22.68      2.97 o
  -6   4   8      887.02      888.44     12.25 o
  -5   4   8       99.71      106.77      5.07 o
  -4   4   8       63.84       65.31      4.10 o
  -3   4   8       12.14       11.37      2.23 o
  -2   4   8     1193.81     1187.03     14.12 o
  -1   4   8        9.54       12.34      1.22 o
   0   4   8      234.03      266.63      4.67 o
   1   4   8      361.36      342.24      5.78 o
   2   4   8      331.23      345.71      6.56 o
   3   4   8       11.48       10.17      2.08 o
   4   4   8       12.80       14.40      2.51 o
   5   4   8      122.61      124.17      4.45 o
   6   4   8       39.33       38.24      4.18 o
   7   4   8        7.69        6.35      2.49 o
   8   4   8        3.80        3.27      2.61 o
   9   4   8        1.24        1.81      2.77 o
  -9   5   8       65.62       58.45      5.06 o
  -8   5   8      140.42      145.41      6.92 o
  -7   5   8        4.55        5.26      2.54 o
  -6   5   8        6.03        7.48      2.80 o
  -5   5   8       63.59       58.88      4.38 o
  -4   5   8      123.53      130.64      5.67 o
  -3   5   8       72.00       71.87      4.46 o
  -2   5   8      241.02      243.84      7.85 o
  -1   5   8       32.65       32.37      2.05 o
   0   5   8      395.88      397.10      6.39 o
   1   5   8      492.95      504.57      9.50 o
   2   5   8        2.59        2.06      1.99 o
   3   5   8      115.22      120.86      4.99 o
   4   5   8       84.76       83.34      4.64 o
   5   5   8        2.04        1.76      2.68 o
   6   5   8       65.57       62.69      4.37 o
   7   5   8       16.77       18.43      3.01 o
   8   5   8        3.16        2.81      2.90 o
   9   5   8       49.23       44.39      3.89 o
  -8   6   8        1.52        2.05      3.71 o
  -7   6   8       36.02       36.11      4.56 o
  -6   6   8        3.41        4.17      2.97 o
  -5   6   8       19.83       26.05      3.70 o
  -4   6   8     1042.90     1106.98     15.37 o
  -3   6   8        0.05        0.92      2.99 o
  -2   6   8        4.38        3.71      2.48 o
  -1   6   8      171.99      193.89      5.12 o
   0   6   8        6.19        7.02      1.27 o
   1   6   8      118.49      112.22      3.25 o
   2   6   8      591.37      588.29      7.66 o
   3   6   8        3.55        4.40      1.93 o
   4   6   8      159.55      165.81      5.23 o
   5   6   8       80.61       80.46      4.91 o
   6   6   8        9.44       10.31      3.02 o
   7   6   8      106.96      111.69      5.31 o
   8   6   8       31.86       32.18      4.00 o
  -7   7   8       42.79       54.30      7.92 o
  -6   7   8        9.19        9.40      3.27 o
  -5   7   8       15.73       13.36      3.44 o
  -4   7   8        7.94       12.56      3.66 o
  -3   7   8       87.67       92.89      5.55 o
  -2   7   8       58.00       58.90      4.16 o
  -1   7   8        0.00        0.00      2.10 o
   0   7   8        0.17        0.00      2.69 o
   1   7   8      224.15      199.77      6.14 o
   2   7   8       17.19       17.10      3.11 o
   3   7   8       10.59        6.34      2.07 o
   4   7   8        0.23        0.00      2.18 o
   5   7   8       56.97       56.66      3.82 o
   6   7   8        1.40        3.56      2.97 o
   7   7   8        0.02        0.00      3.14 o
  -6   8   8      162.33      173.76     10.12 o
  -5   8   8      119.90      118.92      6.35 o
  -4   8   8       44.82       41.49      4.75 o
  -3   8   8      358.54      339.83     13.25 o
  -2   8   8       88.98      100.15      7.58 o
  -1   8   8       65.99       69.18      4.65 o
   0   8   8        4.16        2.02      2.96 o
   1   8   8       45.13       44.02      3.63 o
   2   8   8       16.61       16.90      3.27 o
   3   8   8       29.50       26.41      4.08 o
   4   8   8       42.40       51.81      4.12 o
   5   8   8       12.88       15.78      3.52 o
   6   8   8       11.09        7.26      3.44 o
  -4   9   8        0.10        0.00      3.91 o
  -3   9   8       49.12       52.61      5.54 o
  -2   9   8        1.20        2.57      3.30 o
  -1   9   8       11.00       15.05      3.39 o
   0   9   8       10.95       12.74      3.38 o
   1   9   8       38.08       39.42      4.21 o
   2   9   8       47.38       47.38      4.65 o
   3   9   8       63.27       79.36     11.20 o
   4   9   8        2.95        6.26      3.81 o
  -1  10   8       36.55       36.43      4.13 o
   0  10   8        1.67        4.75      3.55 o
   1  10   8        2.19        0.00      3.67 o
 -10   1   9       75.13       68.96      3.57 o
  -9   1   9        1.29        0.18      2.10 o
  -8   1   9       59.08       58.51      2.75 o
  -7   1   9      176.21      176.29      4.27 o
  -6   1   9       87.05       81.32      2.34 o
  -5   1   9      135.80      141.63      3.08 o
  -4   1   9      495.15      501.75      5.01 o
  -3   1   9       56.31       69.67      2.00 o
  -2   1   9      187.05      194.25      2.77 o
  -1   1   9      489.66      509.91      4.59 o
   0   1   9       60.26       63.54      1.76 o
   1   1   9      269.14      294.34      3.93 o
   2   1   9      894.02      897.47      7.31 o
   3   1   9        2.24        2.04      1.03 o
   4   1   9      348.22      342.57      4.20 o
   5   1   9       94.87       90.46      2.84 o
   6   1   9        1.43        2.60      1.35 o
   7   1   9      325.13      322.70      5.18 o
   8   1   9        2.03        5.10      2.04 o
   9   1   9      388.84      374.03      7.31 o
  10   1   9      532.35      526.08     11.10 o
 -10   2   9       66.34       69.21      4.21 o
  -9   2   9      104.19      105.19      3.88 o
  -8   2   9      197.53      203.14      4.97 o
  -7   2   9       42.74       42.93      2.43 o
  -6   2   9      271.20      252.28      3.94 o
  -5   2   9       12.56       13.33      1.37 o
  -4   2   9       69.98       70.87      2.16 o
  -3   2   9      715.18      698.86      5.97 o
  -2   2   9        6.32        3.19      0.99 o
  -1   2   9       99.52      113.80      5.25 o
   0   2   9     1189.00     1127.08      5.99 o
   1   2   9       33.21       34.52      1.77 o
   2   2   9        8.83        8.68      1.14 o
   3   2   9      215.37      191.07      3.33 o
   4   2   9      433.76      422.19      6.59 o
   5   2   9      129.28      130.28      3.79 o
   6   2   9      414.95      416.40      6.34 o
   7   2   9      114.06      117.11      4.25 o
   8   2   9       21.32       27.00      2.74 o
   9   2   9       20.18       16.06      2.93 o
  10   2   9      108.07      114.97      5.54 o
 -10   3   9        0.62        0.47      2.87 o
  -9   3   9        1.34        6.62      2.54 o
  -8   3   9        0.31        2.83      2.46 o
  -7   3   9      138.67      122.47      4.47 o
  -6   3   9      365.89      357.11      6.36 o
  -5   3   9       52.05       52.65      1.97 o
  -4   3   9        0.28        0.00      1.10 o
  -3   3   9       14.49       15.41      1.39 o
  -2   3   9      272.47      275.84      4.57 o
  -1   3   9        0.75        2.12      1.39 o
   0   3   9      156.48      159.08      3.42 o
   1   3   9      115.42      122.10      2.85 o
   2   3   9       53.15       48.79      2.69 o
   3   3   9       24.34       24.66      1.72 o
   4   3   9       32.51       41.18      2.52 o
   5   3   9      348.51      358.47      6.29 o
   6   3   9       18.85       13.11      2.25 o
   7   3   9        3.14        3.36      2.62 o
   8   3   9       16.78       13.41      2.97 o
   9   3   9        0.75        0.48      2.88 o
  -9   4   9      195.58      195.50      7.27 o
  -8   4   9      286.22      286.03      7.31 o
  -7   4   9      163.79      157.51      6.18 o
  -6   4   9      266.70      278.20      7.81 o
  -5   4   9       10.08       10.32      2.34 o
  -4   4   9      133.34      129.19      5.00 o
  -3   4   9     2138.64     2180.56     13.46 o
  -2   4   9      766.33      752.12      8.16 o
  -1   4   9      412.35      426.12      5.73 o
   0   4   9       24.64       23.73      1.87 o
   1   4   9      199.21      202.23      4.24 o
   2   4   9      157.11      152.39      3.84 o
   3   4   9      646.11      648.04      9.73 o
   4   4   9      152.15      139.56      5.88 o
   5   4   9       72.67       62.22      3.33 o
   6   4   9      394.28      379.64     11.14 o
   7   4   9      290.67      275.89      7.16 o
   8   4   9        9.33       10.59      2.81 o
   9   4   9      155.49      163.80      6.21 o
  -9   5   9       33.82       24.66      3.73 o
  -8   5   9        3.55        0.00      3.45 o
  -7   5   9       67.55       74.87      4.69 o
  -6   5   9       18.11       19.29      3.15 o
  -5   5   9      811.97      816.12     14.84 o
  -4   5   9      357.88      361.53     11.98 o
  -3   5   9      302.84      302.53      7.00 o
  -2   5   9       35.92       43.83      3.28 o
  -1   5   9       43.57       48.25      2.85 o
   0   5   9       62.07       72.24      2.97 o
   1   5   9      252.28      259.29      5.48 o
   2   5   9       19.23       16.28      2.20 o
   3   5   9      407.39      362.57      7.63 o
   4   5   9       71.60       70.70      4.54 o
   5   5   9       31.39       31.29      3.27 o
   6   5   9        1.33        0.09      2.69 o
   7   5   9       17.31       19.16      2.88 o
   8   5   9        5.07        7.22      2.86 o
  -8   6   9       23.83       25.18      4.30 o
  -7   6   9        0.03        0.00      3.71 o
  -6   6   9      124.63      125.06      5.98 o
  -5   6   9       21.98       19.81      3.60 o
  -4   6   9     2719.53     2785.70     23.59 o
  -3   6   9      348.61      356.67      7.97 o
  -2   6   9       71.32       78.81      4.18 o
  -1   6   9        3.82        3.73      2.06 o
   0   6   9       19.69       18.65      2.36 o
   1   6   9       53.69       52.18      2.91 o
   2   6   9      440.14      408.49      7.24 o
   3   6   9       10.85       10.76      2.73 o
   4   6   9        0.41        0.28      2.62 o
   5   6   9       28.32       23.60      3.24 o
   6   6   9       14.10       21.27      3.58 o
   7   6   9        0.03        0.00      3.06 o
   8   6   9        2.48        3.67      3.23 o
  -7   7   9       88.87       88.62      6.71 o
  -6   7   9       21.77       23.59      3.75 o
  -5   7   9        8.49        9.29      3.32 o
  -4   7   9        5.44        6.95      3.52 o
  -3   7   9       66.08       76.83      4.51 o
  -2   7   9      676.32      675.37     16.42 o
  -1   7   9      121.67      130.68      5.71 o
   0   7   9        1.67        1.72      2.23 o
   1   7   9      114.96      106.01      5.46 o
   2   7   9      176.48      197.17      7.06 o
   3   7   9      140.86      120.07      6.44 o
   4   7   9      112.11      123.10      7.22 o
   5   7   9       77.32       81.64      5.18 o
   6   7   9        3.80        2.11      3.15 o
   7   7   9       21.91       21.82      3.46 o
  -5   8   9       52.84       55.18      5.32 o
  -4   8   9        0.02        0.00      3.80 o
  -3   8   9      169.74      170.17      6.32 o
  -2   8   9      104.34      113.27      5.92 o
  -1   8   9        7.59        7.88      3.43 o
   0   8   9        2.42        2.81      3.26 o
   1   8   9      160.98      151.09      6.78 o
   2   8   9        5.22        9.04      3.50 o
   3   8   9        0.11        0.00      3.76 o
   4   8   9       22.54       18.08      3.90 o
   5   8   9        0.02        0.00      4.01 o
  -3   9   9       11.92       14.46      3.37 o
  -2   9   9       12.26       13.75      3.68 o
  -1   9   9       60.21       54.04      4.63 o
   0   9   9        0.17        1.35      3.38 o
   1   9   9       15.43       11.12      3.60 o
   2   9   9       67.04       60.44      4.93 o
   3   9   9       26.32       19.18      4.13 o
 -10   0  10        5.68        5.65      4.68 o
  -9   0  10       18.50       12.67      4.05 o
  -8   0  10       39.45       42.48      5.07 o
  -7   0  10      787.75      745.66     10.50 o
  -6   0  10      349.61      304.48      7.81 o
  -5   0  10       39.92       30.07      2.27 o
  -4   0  10      717.69      657.01      8.49 o
  -3   0  10        8.39       10.67      1.62 o
  -2   0  10      271.85      264.31      5.38 o
  -1   0  10     1092.16     1048.84      9.30 o
   0   0  10        4.02        4.06      1.57 o
   1   0  10      496.61      498.15      8.25 o
   2   0  10      688.33      692.36     11.55 o
   3   0  10       66.54       62.44      3.90 o
   4   0  10      345.76      290.02      5.51 o
   5   0  10      123.97      120.37      3.65 o
   6   0  10        0.72        0.00      2.09 o
   7   0  10       80.45       69.71      5.65 o
   8   0  10        0.33        0.74      3.38 o
   9   0  10        5.19        9.80      4.45 o
 -10   1  10       34.42       41.20      3.33 o
  -9   1  10      100.71      112.48      4.67 o
  -8   1  10       26.40       25.86      2.19 o
  -7   1  10        0.00        0.01      1.69 o
  -6   1  10      155.96      140.03      3.00 o
  -5   1  10        2.85        7.49      1.10 o
  -4   1  10       19.24       18.21      1.23 o
  -3   1  10      281.09      284.66      4.23 o
  -2   1  10       36.46       40.02      1.60 o
  -1   1  10       87.52       91.97      2.01 o
   0   1  10      411.23      409.64      5.19 o
   1   1  10      104.80      103.13      3.17 o
   2   1  10      228.96      216.89      4.72 o
   3   1  10      387.01      382.34      4.94 o
   4   1  10       52.49       51.71      1.65 o
   5   1  10        9.57        8.75      1.35 o
   6   1  10       70.71       73.13      2.97 o
   7   1  10       19.90       19.22      2.13 o
   8   1  10        3.02        2.28      2.62 o
   9   1  10      112.06      112.93      6.22 o
  -9   2  10        4.85        6.17      2.81 o
  -8   2  10        2.58        4.95      2.09 o
  -7   2  10      106.01      105.28      3.84 o
  -6   2  10      155.88      134.46      3.78 o
  -5   2  10      160.16      148.98      3.21 o
  -4   2  10      120.74      123.58      2.91 o
  -3   2  10        4.22        2.33      1.19 o
  -2   2  10      496.33      504.15      5.26 o
  -1   2  10     2538.92     2546.94     12.23 o
   0   2  10      637.82      626.00      5.79 o
   1   2  10      157.04      148.53      3.34 o
   2   2  10      118.03      105.25      3.51 o
   3   2  10       50.09       45.40      2.03 o
   4   2  10        8.91        9.45      1.76 o
   5   2  10        5.34        8.33      1.87 o
   6   2  10        2.21        1.91      1.92 o
   7   2  10       34.34       37.71      2.86 o
   8   2  10       10.34       13.32      3.02 o
   9   2  10        2.62        2.72      3.37 o
  -9   3  10      115.16      131.28      4.49 o
  -8   3  10       48.94       47.49      3.00 o
  -7   3  10       53.20       50.13      3.01 o
  -6   3  10       43.27       47.36      2.87 o
  -5   3  10      124.72      119.53      3.28 o
  -4   3  10       75.45       73.30      2.54 o
  -3   3  10      900.57      883.91      7.99 o
  -2   3  10      964.13      946.77      8.80 o
  -1   3  10      473.95      450.13      5.95 o
   0   3  10       57.94       62.53      2.18 o
   1   3  10      254.81      264.82      4.83 o
   2   3  10       26.46       16.19      1.78 o
   3   3  10      442.21      429.34      7.06 o
   4   3  10      227.09      213.16      4.94 o
   5   3  10      361.26      340.47      6.23 o
   6   3  10      288.22      299.79      6.03 o
   7   3  10        2.30        1.80      2.61 o
   8   3  10       26.26       22.36      3.16 o
   9   3  10      118.11      118.67      6.96 o
  -9   4  10       16.76        8.90      3.01 o
  -8   4  10       31.94       34.00      3.00 o
  -7   4  10        2.92        1.41      2.20 o
  -6   4  10       11.70        9.85      2.43 o
  -5   4  10        0.39        0.00      2.35 o
  -4   4  10       42.68       41.78      2.30 o
  -3   4  10      327.31      326.89      5.66 o
  -2   4  10      426.71      428.73      6.53 o
  -1   4  10       17.22       20.23      2.05 o
   0   4  10      191.38      213.85      4.32 o
   1   4  10       22.51       23.71      2.39 o
   2   4  10       20.08       20.39      2.01 o
   3   4  10      110.30      100.91      4.74 o
   4   4  10       55.67       42.72      2.99 o
   5   4  10       15.37       10.40      2.19 o
   6   4  10       29.39       24.95      3.19 o
   7   4  10      133.91      122.23      5.34 o
   8   4  10       23.00       17.65      3.12 o
  -8   5  10        0.25        0.00      3.35 o
  -7   5  10        0.58        0.00      2.71 o
  -6   5  10       88.05       97.94      4.58 o
  -5   5  10      141.53      141.31      5.27 o
  -4   5  10      111.04      119.57      4.82 o
  -3   5  10        1.50        0.84      2.57 o
  -2   5  10       50.70       49.83      3.49 o
  -1   5  10        8.58        7.73      1.99 o
   0   5  10      251.31      222.46      5.00 o
   1   5  10        5.66        5.09      2.12 o
   2   5  10       70.01       62.25      3.28 o
   3   5  10      337.87      334.45      7.61 o
   4   5  10       49.35       57.92      3.76 o
   5   5  10        4.32        0.97      2.69 o
   6   5  10      224.66      223.89      7.25 o
   7   5  10      239.76      240.13      7.16 o
   8   5  10        0.25        0.33      3.03 o
  -7   6  10       54.30       61.60      6.03 o
  -6   6  10       16.08       10.57      3.03 o
  -5   6  10       73.52       74.36      4.32 o
  -4   6  10        3.41        2.46      2.93 o
  -3   6  10        1.58        4.59      2.87 o
  -2   6  10      183.68      172.89      5.91 o
  -1   6  10      129.10      134.86      6.23 o
   0   6  10       30.03       32.44      3.25 o
   1   6  10      260.53      294.53      8.67 o
   2   6  10        0.04        1.95      2.06 o
   3   6  10       11.51       14.84      2.53 o
   4   6  10      165.26      167.33      6.04 o
   5   6  10       66.03       62.39      4.38 o
   6   6  10        4.74        5.49      2.99 o
   7   6  10        9.59        9.80      2.99 o
  -6   7  10        1.34        1.99      3.31 o
  -5   7  10        0.01        0.97      2.94 o
  -4   7  10        7.17        5.80      2.82 o
  -3   7  10      400.33      423.79     12.07 o
  -2   7  10        0.30        0.00      3.07 o
  -1   7  10       36.40       39.19      3.92 o
   0   7  10        0.51        3.29      3.33 o
   1   7  10        5.29        5.04      2.61 o
   2   7  10       16.74       10.21      2.88 o
   3   7  10        0.04        3.27      3.01 o
   4   7  10       39.63       38.93      4.32 o
   5   7  10       51.12       45.83      4.39 o
   6   7  10        5.49        1.25      3.09 o
  -5   8  10        0.36        0.00      3.34 o
  -4   8  10      157.66      172.47      6.59 o
  -3   8  10        8.25        9.33      3.25 o
  -2   8  10      564.99      587.88     12.04 o
  -1   8  10      216.88      234.57      8.99 o
   0   8  10       94.99       87.15      6.27 o
   1   8  10        0.37        1.05      4.00 o
   2   8  10       76.55       77.17      4.68 o
   3   8  10        7.97        3.99      3.81 o
   4   8  10      195.73      207.38     13.07 o
  -2   9  10       14.00       13.91      4.28 o
  -1   9  10       25.67       36.23      5.64 o
   0   9  10      178.13      177.35      8.55 o
   1   9  10        0.01        3.22      4.11 o
   2   9  10       19.36       24.50      4.08 o
  -9   1  11        2.38        0.77      3.20 o
  -8   1  11        9.52       12.37      2.49 o
  -7   1  11      143.88      138.33      3.97 o
  -6   1  11        0.04        0.00      1.46 o
  -5   1  11      273.55      253.44      4.31 o
  -4   1  11      293.71      274.81      4.34 o
  -3   1  11        0.10        0.52      1.15 o
  -2   1  11      161.68      165.07      3.21 o
  -1   1  11     1529.98     1488.46     11.53 o
   0   1  11      382.81      375.26      5.15 o
   1   1  11      249.56      226.75      4.63 o
   2   1  11      153.10      165.44      3.88 o
   3   1  11       68.41       66.95      3.45 o
   4   1  11      277.29      252.82      4.84 o
   5   1  11      303.86      313.56      5.99 o
   6   1  11        0.82        1.09      2.23 o
   7   1  11      128.77      140.46      4.63 o
   8   1  11       14.42       17.76      3.02 o
   9   1  11        0.58        0.00      3.00 o
  -9   2  11      199.67      203.17      7.55 o
  -8   2  11        1.13        0.74      2.10 o
  -7   2  11      216.22      178.88      4.85 o
  -6   2  11       60.20       64.93      3.13 o
  -5   2  11      106.72       94.51      2.79 o
  -4   2  11        8.64       12.61      1.37 o
  -3   2  11        9.66       10.42      1.28 o
  -2   2  11       13.11       14.28      1.60 o
  -1   2  11     1222.93     1186.73     10.12 o
   0   2  11       27.55       32.72      2.36 o
   1   2  11       24.74       24.56      2.01 o
   2   2  11       42.21       42.53      2.29 o
   3   2  11      101.79      101.73      2.94 o
   4   2  11        3.34        2.75      1.79 o
   5   2  11      407.16      386.63      7.38 o
   6   2  11       29.22       28.60      2.66 o
   7   2  11        8.65        4.99      2.70 o
   8   2  11       58.25       57.25      3.91 o
   9   2  11      132.94      141.49      6.51 o
  -8   3  11        4.57        0.41      2.29 o
  -7   3  11        7.05        8.03      2.20 o
  -6   3  11        0.04        0.19      1.89 o
  -5   3  11        0.65        0.05      1.91 o
  -4   3  11       33.90       29.95      1.95 o
  -3   3  11      197.27      191.16      4.04 o
  -2   3  11      155.03      161.00      3.74 o
  -1   3  11       35.80       39.04      2.54 o
   0   3  11      108.40      101.90      3.39 o
   1   3  11       61.07       58.02      2.75 o
   2   3  11      107.71      100.35      3.45 o
   3   3  11       44.40       46.06      2.67 o
   4   3  11      133.78      125.01      4.06 o
   5   3  11        4.70        2.44      1.98 o
   6   3  11        0.65        2.12      2.69 o
   7   3  11        2.75        0.66      3.19 o
   8   3  11       10.84       15.47      3.49 o
  -8   4  11       98.01      119.09      4.89 o
  -7   4  11       14.17       15.20      2.46 o
  -6   4  11      189.90      188.50      5.50 o
  -5   4  11        9.41       12.43      2.21 o
  -4   4  11       24.79       19.81      2.64 o
  -3   4  11        4.31        3.86      1.70 o
  -2   4  11      476.99      471.30      7.75 o
  -1   4  11       41.33       36.68      2.87 o
   0   4  11      474.50      479.47      7.40 o
   1   4  11       94.05       91.46      4.61 o
   2   4  11       18.06       17.32      1.79 o
   3   4  11      116.53      125.93      4.35 o
   4   4  11        0.01        0.00      2.02 o
   5   4  11       43.56       57.14      3.49 o
   6   4  11      130.19      138.39      5.88 o
   7   4  11       14.99       12.45      3.38 o
   8   4  11       48.72       46.18      4.43 o
  -7   5  11       74.13       81.01      4.07 o
  -6   5  11        1.54        3.33      2.62 o
  -5   5  11        0.69        0.00      2.58 o
  -4   5  11        0.92        1.83      2.48 o
  -3   5  11       11.76       11.39      2.52 o
  -2   5  11      244.53      248.84      7.48 o
  -1   5  11       55.57       57.17      4.30 o
   0   5  11        7.08        4.65      2.08 o
   1   5  11      106.42      130.65      4.78 o
   2   5  11        0.99        3.54      2.13 o
   3   5  11       26.98       22.62      2.66 o
   4   5  11       68.75       61.98      4.07 o
   5   5  11       13.90       15.79      2.98 o
   6   5  11        9.79        7.92      3.03 o
   7   5  11       53.07       54.30      4.50 o
  -6   6  11        9.48       15.44      2.99 o
  -5   6  11       11.80        8.03      3.01 o
  -4   6  11       17.46       15.66      3.01 o
  -3   6  11        0.45        0.00      3.05 o
  -2   6  11        5.50        3.02      3.13 o
  -1   6  11        1.54        0.00      3.23 o
   0   6  11       21.18       22.49      3.10 o
   1   6  11       27.23       30.86      3.45 o
   2   6  11      322.30      290.44      9.23 o
   3   6  11       38.14       26.32      2.94 o
   4   6  11        0.26        0.46      2.58 o
   5   6  11        3.71        4.28      2.85 o
   6   6  11       41.26       49.16      4.36 o
  -5   7  11      180.96      183.17      6.55 o
  -4   7  11       96.33       97.05      5.56 o
  -3   7  11        5.47        5.67      3.51 o
  -2   7  11        0.14        0.00      3.46 o
  -1   7  11       46.01       47.99      4.89 o
   0   7  11       11.43        9.80      3.82 o
   1   7  11       89.13       91.24      5.14 o
   2   7  11       76.19       73.55      4.54 o
   3   7  11       90.14       75.51      5.10 o
   4   7  11       38.73       46.00      4.39 o
   5   7  11       39.87       40.16      4.43 o
  -3   8  11      371.56      387.70     10.46 o
  -2   8  11       33.20       43.81      4.65 o
  -1   8  11       31.65       23.94      4.47 o
   0   8  11       31.34       28.20      4.62 o
   1   8  11        7.33        1.85      4.07 o
   2   8  11       14.75       13.68      3.64 o
   3   8  11       98.58       80.11      5.32 o
  -8   0  12       66.32       51.25      5.86 o
  -7   0  12      477.06      460.44     17.12 o
  -6   0  12       29.14       21.61      2.94 o
  -5   0  12     1282.79     1110.49     20.64 o
  -4   0  12       50.24       53.29      3.78 o
  -3   0  12        4.02        6.76      2.42 o
  -2   0  12      559.20      573.35      8.47 o
  -1   0  12        9.38        9.74      2.08 o
   0   0  12      878.25      913.56     11.24 o
   1   0  12     5906.23     5760.65     31.74 o
   2   0  12       19.41       17.65      3.57 o
   3   0  12        8.20       10.67      2.81 o
   4   0  12      112.33      118.33      5.36 o
   5   0  12       65.21       62.24      5.79 o
   6   0  12       41.45       41.63      4.19 o
   7   0  12      378.72      360.35      9.87 o
   8   0  12        5.75        5.07      4.44 o
  -8   1  12        0.21        0.00      3.09 o
  -7   1  12        1.88        3.05      2.27 o
  -6   1  12       34.41       23.43      2.25 o
  -5   1  12        7.44        6.52      1.46 o
  -4   1  12        7.34        5.27      1.38 o
  -3   1  12      176.60      159.18      3.73 o
  -2   1  12       26.99       25.24      1.86 o
  -1   1  12      627.61      640.28      7.24 o
   0   1  12       28.80       35.94      2.64 o
   1   1  12      637.31      649.65      7.12 o
   2   1  12       69.48       65.49      2.92 o
   3   1  12       65.79       62.89      3.11 o
   4   1  12        2.94        1.00      2.14 o
   5   1  12       96.76       86.49      4.06 o
   6   1  12       30.04       27.21      2.80 o
   7   1  12        0.02        0.00      2.42 o
   8   1  12        2.36        2.11      3.04 o
  -8   2  12      158.28      161.53      5.50 o
  -7   2  12       74.29       73.67      3.67 o
  -6   2  12       22.21       14.20      2.03 o
  -5   2  12      191.64      194.61      4.10 o
  -4   2  12      495.54      456.78      6.03 o
  -3   2  12       52.09       46.76      2.26 o
  -2   2  12      315.10      323.36      5.68 o
  -1   2  12        5.52       19.10      7.25 o
   0   2  12     1076.20     1053.48     10.12 o
   1   2  12       69.04       72.39      3.16 o
   2   2  12      223.50      221.46      5.39 o
   3   2  12      202.94      217.44      5.70 o
   4   2  12      235.58      237.41      5.62 o
   5   2  12        8.77       11.14      2.11 o
   6   2  12       44.29       36.63      3.01 o
   7   2  12       15.86       16.70      3.00 o
   8   2  12       55.77       57.09      4.13 o
  -8   3  12       31.36       42.22      3.14 o
  -7   3  12       12.31       14.45      2.31 o
  -6   3  12      107.03      115.02      4.22 o
  -5   3  12       75.29       71.26      3.30 o
  -4   3  12      137.10      137.03      3.91 o
  -3   3  12      143.99      146.90      4.07 o
  -2   3  12       33.72       30.01      2.26 o
  -1   3  12        0.42        0.00      1.72 o
   0   3  12      456.04      457.30      6.78 o
   1   3  12       57.49       57.36      2.74 o
   2   3  12        5.10        3.93      2.22 o
   3   3  12       34.83       37.30      2.87 o
   4   3  12       68.13       50.75      3.46 o
   5   3  12      105.03      123.40      6.55 o
   6   3  12      225.69      220.79      6.93 o
   7   3  12        3.57        3.66      3.47 o
   8   3  12       49.61       51.92      4.73 o
  -7   4  12       15.98       17.68      2.68 o
  -6   4  12        7.98        7.65      2.43 o
  -5   4  12       12.24       15.24      2.65 o
  -4   4  12       43.58       42.93      3.51 o
  -3   4  12      178.56      181.06      4.79 o
  -2   4  12        8.52        9.13      2.03 o
  -1   4  12        1.62        1.61      1.97 o
   0   4  12        0.74        0.99      1.97 o
   1   4  12        6.94        5.52      1.93 o
   2   4  12        1.15        1.20      2.13 o
   3   4  12        0.04        0.00      2.35 o
   4   4  12       98.71       84.05      4.93 o
   5   4  12       22.84       16.24      2.95 o
   6   4  12       31.35       23.11      3.69 o
   7   4  12       44.45       36.31      4.17 o
  -7   5  12       17.42       19.16      3.28 o
  -6   5  12       69.39       64.35      4.92 o
  -5   5  12       19.83       17.31      3.14 o
  -4   5  12        0.89        3.72      2.71 o
  -3   5  12      178.98      174.72      7.17 o
  -2   5  12       82.18       75.26      4.77 o
  -1   5  12       17.21       16.03      3.55 o
   0   5  12      148.76      153.91      6.30 o
   1   5  12       35.33       31.33      2.85 o
   2   5  12       40.64       40.62      3.57 o
   3   5  12       81.79       93.01      5.06 o
   4   5  12       27.66       23.50      3.31 o
   5   5  12      117.22      100.91      6.01 o
   6   5  12       92.36       92.49      5.97 o
  -6   6  12        0.75        0.66      3.29 o
  -5   6  12       65.36       67.38      4.93 o
  -4   6  12       67.16       71.43      4.90 o
  -3   6  12        0.59        2.03      3.48 o
  -2   6  12      104.23      119.21      5.97 o
  -1   6  12       56.59       59.54      4.70 o
   0   6  12       44.09       46.01      4.21 o
   1   6  12      122.17      125.03      5.83 o
   2   6  12       72.36       75.07      5.00 o
   3   6  12       18.57       18.98      3.23 o
   4   6  12       44.31       45.36      3.72 o
   5   6  12       19.89        9.60      3.48 o
  -4   7  12       19.35       16.00      3.72 o
  -3   7  12       11.67       10.87      3.67 o
  -2   7  12       49.56       47.30      4.73 o
  -1   7  12        6.73        4.62      3.47 o
   0   7  12        3.80        1.53      4.16 o
   1   7  12       15.52       17.97      4.11 o
   2   7  12       19.16       22.29      3.79 o
   3   7  12        7.04        1.00      3.27 o
   4   7  12       13.88        6.78      3.65 o
  -1   8  12       59.94       62.60      5.26 o
   0   8  12       31.86       36.27      5.14 o
   1   8  12      105.64      100.67      7.09 o
  -8   1  13       23.06       21.03      3.19 o
  -7   1  13       34.13       35.48      3.99 o
  -6   1  13       16.14       22.29      2.79 o
  -5   1  13       79.50       83.35      3.28 o
  -4   1  13        8.74       11.88      1.95 o
  -3   1  13       10.34        5.84      1.70 o
  -2   1  13      450.12      451.17      6.07 o
  -1   1  13       91.89       90.69      3.14 o
   0   1  13      282.15      283.97      5.71 o
   1   1  13      642.46      649.56      7.98 o
   2   1  13       27.45       27.63      2.63 o
   3   1  13        0.06        0.00      2.41 o
   4   1  13       65.65       77.03      4.15 o
   5   1  13        0.06        0.06      2.64 o
   6   1  13      233.16      214.92      5.92 o
   7   1  13      165.88      185.78      5.66 o
  -7   2  13       21.10       24.26      2.97 o
  -6   2  13      114.66      110.00      5.12 o
  -5   2  13       98.44       92.24      3.76 o
  -4   2  13       47.06       48.25      2.55 o
  -3   2  13      323.20      308.51      5.82 o
  -2   2  13       28.79       28.73      2.28 o
  -1   2  13      181.66      180.03      4.53 o
   0   2  13       45.58       49.39      2.69 o
   1   2  13       12.40       12.49      2.14 o
   2   2  13      352.50      362.07      6.70 o
   3   2  13     1037.11     1029.82     13.18 o
   4   2  13        9.02        8.87      2.26 o
   5   2  13        1.64        0.00      2.65 o
   6   2  13       81.39       78.31      4.27 o
   7   2  13        5.04        4.57      2.91 o
  -7   3  13        9.72        7.68      2.57 o
  -6   3  13        9.48        8.72      2.46 o
  -5   3  13        0.11        0.00      2.16 o
  -4   3  13       59.80       52.89      3.07 o
  -3   3  13        4.43        5.19      1.92 o
  -2   3  13        0.05        1.42      1.89 o
  -1   3  13       26.24       27.21      2.25 o
   0   3  13        8.26        8.58      1.83 o
   1   3  13       13.61       15.48      2.32 o
   2   3  13      166.51      187.79      6.11 o
   3   3  13       63.89       62.81      3.55 o
   4   3  13        4.81        4.96      2.29 o
   5   3  13        1.49        0.00      2.30 o
   6   3  13        0.09        0.00      3.20 o
   7   3  13       21.57       21.33      3.37 o
  -6   4  13      118.58      138.69      5.61 o
  -5   4  13       22.94       18.62      2.91 o
  -4   4  13      135.12      137.74      6.07 o
  -3   4  13      267.61      271.09      6.35 o
  -2   4  13      247.89      244.77      5.81 o
  -1   4  13       80.47       79.64      3.58 o
   0   4  13      146.25      161.14      4.86 o
   1   4  13       53.82       56.34      3.73 o
   2   4  13      192.53      200.33      5.51 o
   3   4  13      172.95      181.93      5.51 o
   4   4  13      139.00      128.16      5.11 o
   5   4  13      128.18      120.25      6.50 o
   6   4  13       36.08       43.34      6.75 o
  -6   5  13      186.34      198.81      6.76 o
  -5   5  13       41.97       37.89      3.63 o
  -4   5  13        3.03        1.35      2.66 o
  -3   5  13       38.46       33.87      3.57 o
  -2   5  13      146.78      161.64      5.93 o
  -1   5  13       25.16       24.43      3.07 o
   0   5  13       10.19        8.03      2.69 o
   1   5  13       53.97       55.61      3.60 o
   2   5  13       17.69       15.68      2.82 o
   3   5  13        8.72        5.82      2.99 o
   4   5  13        0.22        0.00      2.82 o
   5   5  13       10.39       11.28      3.80 o
  -4   6  13        0.28        2.05      3.44 o
  -3   6  13       31.94       37.96      4.16 o
  -2   6  13       45.26       46.17      4.49 o
  -1   6  13        1.47        1.65      3.47 o
   0   6  13       62.71       55.58      4.65 o
   1   6  13       27.26       29.30      4.05 o
   2   6  13       28.45       37.38      4.50 o
   3   6  13      110.78      114.97      6.61 o
   4   6  13       30.77       27.33      4.22 o
  -2   7  13        6.00        4.27      3.76 o
  -1   7  13       28.20       33.09      4.51 o
   0   7  13       58.84       68.93      5.43 o
   1   7  13       79.08       83.12      6.24 o
   2   7  13       31.50       40.38      6.74 o
  -7   0  14       26.44       42.68      6.97 o
  -6   0  14       88.73       75.97      6.63 o
  -5   0  14      122.76      137.12      6.16 o
  -4   0  14       61.17       60.06      4.19 o
  -3   0  14       57.65       57.31      4.15 o
  -2   0  14      220.14      215.51      7.23 o
  -1   0  14        0.80        0.00      2.85 o
   0   0  14       12.52       11.48      2.98 o
   1   0  14      993.36     1009.88     17.24 o
   2   0  14       26.47       21.03      3.92 o
   3   0  14      275.00      287.83     12.14 o
   4   0  14      102.29       95.67      7.40 o
   5   0  14       35.42       40.71      6.00 o
   6   0  14       93.41       82.99      6.26 o
  -7   1  14        9.60        9.02      3.63 o
  -6   1  14       85.61       70.35      4.15 o
  -5   1  14       16.91       16.02      2.19 o
  -4   1  14       99.09       96.27      3.63 o
  -3   1  14       27.10       28.63      2.25 o
  -2   1  14        5.79        4.18      1.87 o
  -1   1  14       12.67       14.55      2.14 o
   0   1  14      435.64      428.08      7.41 o
   1   1  14        0.60        0.22      2.20 o
   2   1  14      137.32      140.46      4.57 o
   3   1  14        3.13        3.50      2.74 o
   4   1  14        3.03        6.24      3.25 o
   5   1  14        0.47        0.00      3.04 o
   6   1  14       40.23       41.87      3.54 o
  -6   2  14       25.55       21.17      2.84 o
  -5   2  14       67.85       72.08      4.04 o
  -4   2  14        5.74        0.81      2.06 o
  -3   2  14       19.05       13.58      2.35 o
  -2   2  14        3.29        3.88      1.91 o
  -1   2  14        0.32        0.57      1.92 o
   0   2  14        4.18        3.70      1.90 o
   1   2  14       37.78       41.32      2.91 o
   2   2  14      241.42      244.20      6.50 o
   3   2  14        0.06        0.25      2.82 o
   4   2  14        2.55        7.05      2.68 o
   5   2  14       17.91       18.10      2.90 o
   6   2  14       10.58        4.09      2.75 o
  -6   3  14       59.49       59.32      4.23 o
  -5   3  14       38.07       40.14      3.68 o
  -4   3  14      189.82      202.11      7.02 o
  -3   3  14      191.97      179.61      5.53 o
  -2   3  14       78.65       75.94      3.38 o
  -1   3  14      182.01      176.29      4.74 o
   0   3  14      298.21      299.19      6.00 o
   1   3  14        2.55        1.99      2.24 o
   2   3  14      316.12      310.03      7.41 o
   3   3  14      704.58      725.94     10.37 o
   4   3  14        2.35        3.09      2.55 o
   5   3  14       36.57       36.65      3.41 o
   6   3  14        1.95        2.50      3.35 o
  -5   4  14       30.34       32.92      3.45 o
  -4   4  14        8.00        7.28      2.99 o
  -3   4  14       29.13       27.95      3.17 o
  -2   4  14        4.07        3.54      2.26 o
  -1   4  14       12.71        8.73      2.37 o
   0   4  14       47.49       41.63      3.39 o
   1   4  14       10.28       10.27      3.07 o
   2   4  14       16.05       11.56      2.78 o
   3   4  14        9.81        7.43      2.50 o
   4   4  14       53.30       52.40      3.40 o
   5   4  14       51.66       52.55      4.12 o
  -4   5  14        9.32        4.32      2.96 o
  -3   5  14       69.65       69.10      5.22 o
  -2   5  14      126.33      130.91      5.72 o
  -1   5  14       58.40       58.53      4.09 o
   0   5  14        8.78        4.29      3.41 o
   1   5  14        1.32        0.00      3.37 o
   2   5  14      188.40      200.44      6.56 o
   3   5  14      128.43      133.70      6.02 o
   4   5  14       85.45       91.54      5.46 o
  -3   6  14       25.65       20.24      3.26 o
  -2   6  14       77.22       84.81      5.67 o
  -1   6  14       18.32       19.54      3.45 o
   0   6  14       25.13       28.54      4.19 o
   1   6  14       72.59       75.56      5.45 o
   2   6  14        0.81        0.00      3.23 o
  -6   1  15       10.85       21.14      2.94 o
  -5   1  15       67.61       77.29      4.17 o
  -4   1  15      109.91      103.20      3.99 o
  -3   1  15       10.45        9.90      2.03 o
  -2   1  15      233.66      242.03      7.11 o
  -1   1  15       35.53       32.94      2.74 o
   0   1  15       71.59       70.01      3.48 o
   1   1  15       53.10       55.01      3.53 o
   2   1  15      116.03      135.08      5.54 o
   3   1  15       43.17       44.68      4.22 o
   4   1  15      134.86      147.05      6.53 o
   5   1  15       30.18       29.09      3.68 o
  -5   2  15       25.95       21.98      2.91 o
  -4   2  15      208.06      201.49      6.69 o
  -3   2  15        2.35        1.83      2.14 o
  -2   2  15       32.18       36.24      2.87 o
  -1   2  15      133.40      133.99      4.68 o
   0   2  15      113.42      115.53      5.04 o
   1   2  15       91.45       98.95      4.55 o
   2   2  15      217.97      217.16      6.41 o
   3   2  15       79.76       80.82      4.33 o
   4   2  15       75.20       69.25      5.09 o
   5   2  15      198.31      179.07      6.55 o
  -5   3  15       39.17       37.91      3.84 o
  -4   3  15        2.83        2.68      3.09 o
  -3   3  15        0.04        0.00      2.31 o
  -2   3  15        0.00        1.18      2.22 o
  -1   3  15       31.28       31.07      2.58 o
   0   3  15       16.88       12.96      2.38 o
   1   3  15        0.01        1.14      3.00 o
   2   3  15      197.55      191.22      6.23 o
   3   3  15        3.77        5.89      2.69 o
   4   3  15       13.94       13.73      2.80 o
  -4   4  15       86.26       90.38      6.69 o
  -3   4  15      117.19      108.57      5.52 o
  -2   4  15       35.32       27.90      2.81 o
  -1   4  15      196.22      216.67      5.90 o
   0   4  15       64.06       69.92      4.25 o
   1   4  15        3.16        1.49      3.15 o
   2   4  15      191.21      219.84      6.70 o
   3   4  15       48.11       44.32      3.53 o
  -2   5  15       54.48       56.68      4.18 o
  -1   5  15       26.81       26.50      3.28 o
   0   5  15      102.72      108.86      5.21 o
   1   5  15       24.17       20.57      4.15 o
   2   5  15        0.95        0.00      3.96 o
  -4   0  16        0.04        0.00      3.52 o
  -3   0  16       70.74       82.65      4.89 o
  -2   0  16      289.20      325.43      9.56 o
  -1   0  16        2.20        1.01      2.93 o
   0   0  16       74.45       74.12      6.70 o
   1   0  16      103.38      107.10      6.60 o
   2   0  16       40.21       42.79      6.33 o
   3   0  16       65.55       77.63     10.19 o
   4   0  16      171.28      173.76     10.27 o
  -4   1  16       34.15       40.86      2.93 o
  -3   1  16        2.16        2.54      2.29 o
  -2   1  16        0.58        0.78      2.40 o
  -1   1  16        0.38        0.00      2.31 o
   0   1  16        0.37        0.00      2.58 o
   1   1  16       16.77       17.38      3.06 o
   2   1  16       54.31       50.73      4.01 o
   3   1  16       15.67       15.00      3.85 o
   4   1  16        0.10        0.00      3.51 o
  -4   2  16        2.56        0.00      2.95 o
  -3   2  16      193.74      232.42      6.27 o
  -2   2  16       38.96       47.09      3.32 o
  -1   2  16        9.27        9.04      2.54 o
   0   2  16        1.62        4.04      2.64 o
   1   2  16       75.00       83.19      5.35 o
   2   2  16      141.01      142.81      6.00 o
   3   2  16       16.28       11.15      3.76 o
  -3   3  16       39.07       48.46      4.03 o
  -2   3  16        0.67        0.18      2.55 o
  -1   3  16      163.81      167.44      5.80 o
   0   3  16       97.87      111.24      5.79 o
   1   3  16        9.90        1.85      3.29 o
   2   3  16      171.09      166.33      6.18 o
  -1   4  16        3.84        3.18      3.09 o
   0   4  16        6.41        5.96      2.99 o
  -1   1  17        0.98        0.00      2.78 o
   0   1  17       66.39       64.48      4.10 o
 
